# Supplementary material for: Risk Screening of the Non-Native Fish in the Jiulong River Basin of Southeast China
Source: Animals (Basel). 2025 Feb 7;15(4):461. doi: 10.3390/ani15040461 (PMC11851879; doi:10.3390/ani15040461)
Supplement: Supplementary file 1 [file animals-15-00461-s001.zip › Supplementary material S1.xlsx]

## Sheet: Screening 1
				AS-ISK v2
			Taxon and Assessor details
			Category	Fishes and Lampreys (freshwater)
			Taxon name	Clarias batrachus
			Common name	Philippine catfish
			Assessor	Feng ShiLong
			Risk screening context
			Reason and socio-economic benefits	Seriously affecting the ecological environment of the Jiulong River
			Risk assessment area	FuJian
			Taxonomy	freshwater fish
			Native range	Southeast Asia
			Introduced range	Jiulong River Basin
			URL
				Response	Justification (references or other information)	Confidence
	A. Biogeography/Historical
	1. Domestication/Cultivation
	1	1.01	Has the taxon been the subject of domestication for at least 20 generations?	Yes	In 1981, Clarias gariepinus was introduced into China as an aquaculture species, and was widely cultured in South China due to its ease of reproduction, tolerance of low oxygen, and resistance to low temperatures [84] [85].	Very high
	2	1.02	Is the taxon harvested in the wild and likely to be sold or used in its live form?	Yes	Egyptian bearded catfish has food value, Egyptian bearded catfish meat flavor, high nutritional value, high protein content. Its meat is slender and contains a full range of essential amino acids and fatty acids. Therefore, Egyptian bearded catfish caught in the wild are often sold.	Very high
	3	1.03	Does the taxon have invasive races, varieties, sub-taxa or congeners?	No	No other conspecifics seen to be invasive	High
	2. Climate, distribution and introduction risk
	4	2.01	How similar are the climatic conditions between the risk assessment area and the taxon's native range?	Medium	Egyptian bearded catfish native to the Nile River basin in Africa, for the savanna climate and tropical desert climate, high temperatures in all seasons, divided into obvious wet and dry seasons, and the Nine Dragon River basin in the summer and fall temperatures are high, low temperatures in the spring and winter, spring and winter are not conducive to the growth of the Egyptian bearded catfish.	High
	5	2.02	What is the quality of the climate matching data?	Medium	Jiulong River has a slightly colder climate	Medium
	6	2.03	Is the taxon already present outside of captivity in the risk assessment area?	Yes	Distribution and population biology of the exotic catfish Clarias gariepinus in South China: In 1981, Clarias gariepinus was introduced into China as an aquaculture species, and because of its ease of reproduction, tolerance of hypoxia, and resistance to low temperatures [84], it has been widely cultured in South China.	High
	7	2.04	How many potential vectors could the taxon use to enter the risk assessment area?	>1	1. Due to the lack of awareness of biosecurity among fishery workers, the catfish, Catla catla, escapes from aquaculture and is discarded by aquaculture into natural waters. 2. Artificial release	Very high
	8	2.05	Is the taxon currently found in close proximity to, and likely to enter, the risk assessment area in the near future (e.g. unintentional or intentional introductions)?	Yes	Based on our outreach surveys, the Egyptian bearded catfish has established populations in the Jiulong River	High
	3. Invasive elsewhere
	9	3.01	Has the taxon become naturalised outside its native range?	Yes	Clarias batrachus have been found in the Jiulong River Basin for a long time.	High
	10	3.02	In the taxon's introduced range, are there any known adverse impacts to wild or commercial species?	Yes	Clarias batrachus affects native fish mainly through predation, showing a high degree of endemism, and is often larger in size than native fish [94]. Clarias batrachus is a fast-growing, high-feeding, polyphagous catfish that can have a devastating impact on fish in invaded waters if it escapes from colonized waters, leading to the decline or even extinction of other fish in the invaded waters [8…	Very high
	11	3.03	In the taxon's introduced range, are there any known adverse impacts to aquaculture?	Yes	The distribution and population biology of the exotic fish Clarias batrachus in South China: The escape of Clarias batrachus from aquaculture ponds into natural ecosystems, and the lack of protective measures to avoid escape in many aquaculture ponds, is the primary reason for the escape of Clarias batrachus into neighboring rivers and lakes [87]. Therefore, strengthening the management of Claria…	High
	12	3.04	In the taxon's introduced range, are there any known adverse impacts to ecosystem services?	Yes	Clarias batrachus enter natural water bodies through river flooding and escape from farm ponds [94]. Clarias batrachus is a potential threat to many native freshwater fishes in the areas where it has been introduced due to its high fecundity and predatory nature [97] and its ability to compete with other populations for food and change the structure of the food chain [98]. This has led to a decli…	High
	13	3.05	In the taxon's introduced range, are there any known adverse socio-economic impacts?	Yes	Clarias batrachus affects native fish mainly through predation, showing a high degree of endemism, and is often larger in size than native fish [94]. Clarias batrachus is a fast-growing, high-feeding, polyphagous catfish that can have a devastating impact on fish in invaded waters if it escapes from colonized waters, leading to the decline or even extinction of other fish in the invaded waters [8…	High
	B. Biology/Ecology
	4. Undesirable (or persistence) traits
	14	4.01	Is the taxon likely to be poisonous or pose other risks to human health?	Yes	Distribution and population biology of the exotic fish Clarias batrachus in South China: It has also been suggested that Clarias batrachus degrades habitats and transmits diseases and parasites [87].	Medium
	15	4.02	Is the taxon likely to suppress the growth of one or more native species?	Yes	The distribution and population biology of the exotic fish Clarias batrachus in South China: Clarias batrachus affects local fishes mainly through predation, showing a high degree of endemism, and is usually larger than local fishes [94]. Clarias batrachus is a fast-growing, high-feeding, polyphagous catfish that can have devastating effects on fish in invaded waters if it escapes from colonized …	Very high
	16	4.03	Are there any threatened or protected native species that the taxon would parasitise in the risk assessment area?	Yes	The distribution and population biology of the exotic Clarias batrachus in South China: The presence of many other local fish species in the stomachs of Clarias batrachus catfish clearly demonstrates that Clarias batrachus catfish can have devastating impacts on local fish and ecosystems once it settles down in local water bodies [87]. Clarias batrachus can also seriously affect the survival of o…	Very high
	17	4.04	Is the taxon adaptable in terms of climatic and other environmental conditions, thus enhancing its potential persistence if it has invaded or is likely to invade the risk assessment area?	Yes	The distribution and population biology of the exotic fish Clarias batrachus in South China: Clarias batrachus is now widely distributed in most parts of Africa and Asia, inhabiting deep-water or submersible lakes, rivers and marshes [94]. Clarias batrachus has pseudolungs, long body, high growth rate and strong ability to grow in sewage, and easily adapts to new environments; it is omnivorous in…	High
	18	4.05	Is the taxon likely to disrupt food-web structure or function in aquatic ecosystems if it has invaded or is likely to invade the risk assessment area?	Yes	The distribution and population biology of the exotic Clarias batrachus in South China: Competitive feeding experiments showed that the Clarias batrachus was more competitive in food acquisition and food diversion than the rare and local catfish such as Clarias batrachus and Pelteobagrus fulvidraco, which live together in the Pearl River Basin, and the presence of many other species of local fish…	High
	19	4.06	Is the taxon likely to exert adverse impacts on ecosystem services in the risk assessment area?	Yes	Clarias batrachus has a high capacity for survival and invasion, posing a potential threat to native fish and aquatic ecosystems and increasing fishing pressure on native fish.	High
	20	4.07	Is the taxon likely to host or function as a vector for recognised pests and pathogens that are present in the risk assessment area?	No	There's no such documentation.	High
	21	4.08	Is the taxon likely to host or function as a vector for recognised pests and pathogens that are absent in the risk assessment area?	No	There's no such documentation.	High
	22	4.09	Is the taxon likely to be released from captivity?	Yes	The distribution and population biology of the exotic fish Clarias batrachus in South China: Clarias batrachus was introduced into China as an aquaculture species in 1981, and has been widely cultured in South China due to its ease of reproduction, tolerance of hypoxia, and resistance to low temperatures [84]. Due to the lack of awareness of biosecurity among fishery workers, Clarias batrachus ha…	High
	23	4.1	Is the taxon versatile in habitat use?	Yes	Egyptian bearded catfish has coral-like gill respiratory auxiliary organs and skin respiratory function, can directly absorb the oxygen in the air, so it is particularly tolerant of low oxygen, in the dry season, living in caves, can be several months without dying; in the mud without water, it can crawl at a speed of 1-5 cm per minute; when the dissolved oxygen in the water is as low as 0.128 mg…	High
	24	4.11	Is it likely that the taxon's mode of existence or behaviours will reduce habitat quality for native species?	No	There's no such documentation.	High
	25	4.12	Is the taxon likely to maintain a viable population even when present in low densities (or persist in adverse conditions by way of a dormant form)?	Yes	The Egyptian Bearded Catfish is extremely adaptive.	High
	5. Resource exploitation
	26	5.01	Is the taxon likely to put threatened or protected native species under predation or competitive pressure in the risk assessment area?	Yes	The distribution and population biology of the exotic fish Clarias batrachus in South China: Clarias batrachus affects local fishes mainly through predation, showing a high degree of endemism, and is usually larger than local fishes [94]. Clarias batrachus is a fast-growing, high-feeding, polyphagous catfish that can have devastating effects on fish in invaded waters if it escapes from colonized …	High
	27	5.02	Is the taxon likely to sequester resources to the detriment of native species in the risk assessment area?	No	There's no such documentation.	High
	6. Reproduction
	28	6.01	Is the taxon likely to exhibit changes in reproductive strategy in response to environmental conditions?	Yes	Distribution and population biology of the exotic fish Clarias batrachus in South China: The characteristics of Clarias batrachus, such as spawning in batches, high relative fecundity, small egg size, and low age at sexual maturity, are conducive to the rapid establishment of stable populations from small populations in its distributional area, which may pose a risk of ecological invasion.	High
	29	6.02	Is the taxon likely to produce viable gametes or propagules in the risk assessment area?	Yes	The Jiulong River Basin field survey detected Clarias batrachus at 11 stations, indicating that this species can reach sexual maturity and reproduce in the Jiulong River Basin.	High
	30	6.03	Is the taxon likely to hybridise with native species under natural conditions?	No	There's no such documentation.	High
	31	6.04	Is the taxon likely to be hermaphroditic or to exhibit asexual reproduction?	No	Clarias batrachus is dioecious and reproduces sexually	Very high
	32	6.05	Is the taxon dependent on the presence of another species (or specific habitat features) to complete its life cycle?	No	There's no such documentation.	High
	33	6.06	Is the taxon likely to produce a large number of offspring or propagules?	Yes	The distribution and population biology of the exotic fish Clarias batrachus in South China: Fecundity characterizes the adaptation of species or populations to environmental changes and is the basis for correctly evaluating population changes [53]. The mean absolute fecundity of wild Clarias batrachus populations was 234,232 grains, which was much higher than that of cultured populations, which …	High
	34	6.07	How many time units (days, months, years) does the taxon require to reach the age at first reproduction?	1	Clarias batrachus are sexually mature at the age of one year, and the smallest sexually mature individual is about 100 grams.	High
	7. Dispersal mechanisms
	35	7.01	How many potential vectors or pathways could the taxon use to disperse within the risk assessment area (with suitable habitats nearby)?	>1	1. Cultured escapes and cultured discards into natural waters 2. Artificial releases 3. Spread of escapes from other waters	High
	36	7.02	Will any of these vectors or pathways bring the taxon in close proximity to one or more protected areas?	Yes	The distribution of Clarias batrachus catfish is close to the mangrove reserve.	High
	37	7.03	Does the taxon have a means of actively attaching itself to hard substrata such that it enhances the likelihood of dispersal?	No	Clarias batrachus without specialized formation of adsorbent tubes.	High
	38	7.04	Is natural dispersal of the taxon likely to occur as eggs or as seeds or spores in the risk assessment area?	No	There's no such documentation.	High
	39	7.05	Is natural dispersal of the taxon likely to occur as larvae or juveniles or as fragments or seedlings in the risk assessment area?	No	There's no such documentation.	High
	40	7.06	Are any life stages of the taxon likely to migrate into the risk assessment area for reproduction?	No	There's no such documentation.	High
	41	7.07	Are propagules or eggs of the taxon likely to be dispersed in the risk assessment area by other species?	No	There's no such documentation.	High
	42	7.08	Is dispersal of the taxon along any of the vectors or pathways mentioned in the previous seven Questions (35–41: i.e. either unintentional or intentional) likely to be rapid?	Yes	Clarias batrachus has pseudolungs, a long body, a high growth rate and a strong ability to grow in sewage, and adapts easily to new environments; it is an omnivore in its natural state, and reproduces seasonally with a high fecundity. It spreads rapidly through abandonment by breeding and human release.	High
	43	7.09	Is dispersal of the taxon density dependent?	Yes	Clarias batrachus will increase in density thereby accelerating their spreading rate	High
	8. Tolerance attributes
	44	8.01	Is the taxon able to withstand being out of water for extended periods at some stage of its life cycle?	Yes	Distribution and Population Biology of the Exotic Fish Clarias batrachus in South China: With coral-like respiratory auxiliary organs on the gills and skin respiratory function, it can directly absorb oxygen in the air, so it is particularly resistant to hypoxia, and it can live in caves in dry seasons and remain alive for several months; in the muddy ground without water, it can crawl at a speed…	High
	45	8.02	Is the taxon tolerant of a wide range of water quality conditions?	Yes	The distribution and population biology of the exotic fish Clarias batrachus in South China: with coral-like gill respiratory auxiliary organs and skin respiratory function, it can directly absorb oxygen in the air, so it is particularly resistant to low oxygen, and it can live in caves in dry seasons and remain alive for several months; it can crawl at a speed of 1-5 cm per minute on muddy groun…	High
	46	8.03	Can the taxon be controlled or eradicated in the wild with chemical, biological or other agents and means?	No	Due to its biological habits and other characteristics similar to the local species of Clarias batrachus, there are no other chemical methods to control Clarias batrachus, only through physical methods.	High
	47	8.04	Is the taxon likely to benefit from environmental or human disturbance?	Yes	1 Natural disasters such as floods favor the escape of Clarias batrachus catfish from breeding ponds to natural water areas.2 The establishment of water conservancy projects produces more hydrostatic environments, which are more conducive to the growth and reproduction of Clarias batrachus catfish.	High
	48	8.05	Is the taxon able to tolerate salinity levels that are higher or lower than those found in its usual environment?	No	Clarias batrachus is not a widespread saline organism and does not have a strong salt tolerance or the ability to live offshore or in estuaries.	High
	49	8.06	Are there effective natural enemies of the taxon present in the risk assessment area?	No	Clarias batrachus has few natural enemies in the risk assessment area except for humans, top predators, and some waterfowl.	Medium
	C. Climate change
	9. Climate change
	50	9.01	Under the predicted future climatic conditions, are the risks of entry into the risk assessment area posed by the taxon likely to increase, decrease or not change?	Increase	Clarias batrachus inhabits deep or submersible lakes, rivers and marshes. Clarias batrachus has pseudolungs, a long body, a high growth rate and a strong ability to grow in sewage, and adapts easily to new environments; it is an omnivore in its natural state, and reproduces seasonally with a high fecundity. However, lower water temperatures in Jiulong River Basin in winter may limit the populatio…	High
	51	9.02	Under the predicted future climatic conditions, are the risks of establishment within the risk assessment area posed by the taxon likely to increase, decrease or not change?	No change	Clarias batrachus inhabits deep or submersible lakes, rivers and marshes. Clarias batrachus has pseudolungs, a long body, a high growth rate and a strong ability to grow in sewage, and adapts easily to new environments; it is an omnivore in its natural state, and reproduces seasonally with a high fecundity. However, lower water temperatures in Jiulong River Basin in winter may limit the populatio…	High
	52	9.03	Under the predicted future climatic conditions, are the risks of dispersal within the risk assessment area posed by the taxon likely to increase, decrease or not change?	No change	Clarias batrachus inhabits deep-water or submersible lakes, rivers and marshes. Clarias batrachus has pseudolungs, long body, high growth rate and strong ability to grow in sewage, and easily adapt to new environments; omnivorous in the natural state, seasonal reproduction and high fecundity. However, the optimal water temperature for Clarias batrachus to grow is 25~30 degrees Celsius, and it wil…	High
	53	9.04	Under the predicted future climatic conditions, what is the likely magnitude of future potential impacts by the taxon on biodiversity or ecosystem integrity and status?	Higher	From this field survey in Jiulong River Basin, the Clarias batrachus catfish is not abundant but more distributed, which is related to the nets used in the survey as well as the number of surveys. However, Clarias batrachus still has a strong competitive advantage over native species, so the invasion of Clarias batrachus will be a biodiversity	High
	54	9.05	Under the predicted future climatic conditions, what is the likely magnitude of future potential impacts by the taxon on ecosystem structure or function?	Higher	From this Jiulong River Basin field survey, global warming will cause the Clarias batrachus to still have a strong competitive advantage over native species, so the invasion of the Clarias batrachus will result in a decrease in biodiversity	High
	55	9.06	Under the predicted future climatic conditions, what is the likely magnitude of future potential impacts by the taxon on ecosystem services and related socio-economic factors?	Higher	Global warming will cause more Clarias batrachus catfish in the Jiulong River Basin, which will cost the government a lot of money.	High
			Statistics
			Scores
			BRA	41.5
			BRA Outcome	High
			BRA+CCA	49.5
			BRA+CCA Outcome	High
			Score partition
			A. Biogeography/Historical	19.5
			1. Domestication/Cultivation	2
			2. Climate, distribution and introduction risk	4
			3. Invasive elsewhere	13.5
			B. Biology/Ecology	22
			4. Undesirable (or persistence) traits	9
			5. Resource exploitation	5
			6. Reproduction	3
			7. Dispersal mechanisms	-1
			8. Tolerance attributes	6
			C. Climate change	8
			9. Climate change	8
			Answered Questions
			Total	55
			A. Biogeography/Historical	13
			1. Domestication/Cultivation	3
			2. Climate, distribution and introduction risk	5
			3. Invasive elsewhere	5
			B. Biology/Ecology	36
			4. Undesirable (or persistence) traits	12
			5. Resource exploitation	2
			6. Reproduction	7
			7. Dispersal mechanisms	9
			8. Tolerance attributes	6
			C. Climate change	6
			9. Climate change	6
			Sectors affected
			Commercial	20
			Environmental	15
			Species or population nuisance traits	21.5
			Thresholds
			BRA	35.5
			BRA+CCA	35.5
			Confidence
			BRA+CCA	0.77
			BRA	0.77
			CCA	0.75
			Date and Time
		2024-10-29 22:03:11

## Sheet: Screening 2
				AS-ISK v2
			Taxon and Assessor details
			Category	Fishes and Lampreys (freshwater)
			Taxon name	Hypostomus plecostomus
			Common name	suckermouth catfish
			Assessor	Feng ShiLong
			Risk screening context
			Reason and socio-economic benefits	Seriously affecting the ecological environment of the Jiulong River
			Risk assessment area	FuJian
			Taxonomy	freshwater fish
			Native range	South America
			Introduced range	Jiulong River Basin
			URL
				Response	Justification (references or other information)	Confidence
	A. Biogeography/Historical
	1. Domestication/Cultivation
	1	1.01	Has the taxon been the subject of domestication for at least 20 generations?	Yes	Hypostomus plecostomus has been present as a dominant species in Jiulong River Basin during this Jiulong River field survey.	Very high
	2	1.02	Is the taxon harvested in the wild and likely to be sold or used in its live form?	Yes	Hypostomus plecostomus has little meat, a strong fishy flavor, and is susceptible to disease, so it is not preferred by people. However, Hypostomus plecostomus larvae consume a lot of algae and are often used in aquariums and ponds to remove algae.	Very high
	3	1.03	Does the taxon have invasive races, varieties, sub-taxa or congeners?	No	No other variants found to be invasive	High
	2. Climate, distribution and introduction risk
	4	2.01	How similar are the climatic conditions between the risk assessment area and the taxon's native range?	Medium	The Hypostomus plecostomus is native to all of Central and South America, centered on the Amazon River basin [11], and is mainly distributed in the geographic range of 60°W to 51°W and 12°N to 25°S. It has a high temperature in all seasons and receives abundant rainfall. The temperature is high in all seasons and precipitation is abundant. In contrast, Jiulong River Basin has high temperatures in…	High
	5	2.02	What is the quality of the climate matching data?	Medium	fundamental similarity	Medium
	6	2.03	Is the taxon already present outside of captivity in the risk assessment area?	Yes	The Hypostomus plecostomus has become widely distributed between the basins of the Jiulong River Basin	High
	7	2.04	How many potential vectors could the taxon use to enter the risk assessment area?	>1	Hypostomus plecostomus harm analysis and treatment countermeasures to explore: when the small Hypostomus plecostomus grows up quickly, people found that the adult fish not only does not have a cleanup effect and will eat small fish in the aquarium, so part of the lack of awareness of ecological protection of the people will be directly released or discarded into the river. Individuals that surviv…	Very high
	8	2.05	Is the taxon currently found in close proximity to, and likely to enter, the risk assessment area in the near future (e.g. unintentional or intentional introductions)?	Yes	This Jiulong River Basin field survey has identified established populations of Hypostomus plecostomus.	Very high
	3. Invasive elsewhere
	9	3.01	Has the taxon become naturalised outside its native range?	Yes	The Hypostomus plecostomus is not only well established in the Jiulong River Basin, but is also found in several inland river basins in the south.	Very high
	10	3.02	In the taxon's introduced range, are there any known adverse impacts to wild or commercial species?	Yes	In the original ecosystem, the population of an organism tends to remain in a state of natural equilibrium due to the existence of control mechanisms such as natural enemies. In a new environment, there is usually no such control mechanism. When it enters the new environment under suitable conditions, it is likely to form a mono-preferential community, thus seriously endangering other local speci…	Very high
	11	3.03	In the taxon's introduced range, are there any known adverse impacts to aquaculture?	Yes	Hypostomus plecostomus will eat the eggs of farmed fish, or eat the feed and benthic organisms of farmed fish, etc., which is extremely harmful to aquaculture	High
	12	3.04	In the taxon's introduced range, are there any known adverse impacts to ecosystem services?	Yes	(i) Destruction of the native ecological chain In the original ecosystem, the population of an organism tends to remain in a state of natural balance due to the existence of control mechanisms such as natural enemies. In the new environment, there is usually no such control mechanism. When it enters the new environment under suitable conditions, it may form a mono-preferential community, thus ser…	Very high
	13	3.05	In the taxon's introduced range, are there any known adverse socio-economic impacts?	Yes	Hypostomus plecostomus has a strong adaptive ability and has the habit of making holes for spawning, which will cause damage to the lakeshore and dams, and it will nibble the mud of the water embankment, which will destroy the dike like an anthill over time and will cause great harm to the dams and reservoirs, resulting in a very great safety hazard.	Very high
	B. Biology/Ecology
	4. Undesirable (or persistence) traits
	14	4.01	Is the taxon likely to be poisonous or pose other risks to human health?	No	The Hypostomus plecostomus plecostomus is not poisonous. It is an ornamental fish commonly used in aquariums and is popular for its distinctive scales and colors. Although it is not poisonous under normal conditions, like all pets, minor injuries may occur if impaled by its sharp fins. Caution is advised when using or approaching this fish to prevent unnecessary accidents.	High
	15	4.02	Is the taxon likely to suppress the growth of one or more native species?	Yes	In the original ecosystem, the population of an organism tends to remain in a state of natural equilibrium due to the existence of control mechanisms such as natural enemies. In a new environment, there is usually no such control mechanism. When it enters the new environment under suitable conditions, it is likely to form a mono-preferential community, thus seriously endangering other local speci…	Very high
	16	4.03	Are there any threatened or protected native species that the taxon would parasitise in the risk assessment area?	Yes	Hypostomus plecostomus is an omnivorous fish, feeding on fish feces, algae, small crustaceans, nutrient-rich humus, and the eggs of other fishes [4] [11] as well as devouring large quantities of fry of other fishes	Very high
	17	4.04	Is the taxon adaptable in terms of climatic and other environmental conditions, thus enhancing its potential persistence if it has invaded or is likely to invade the risk assessment area?	Yes	Hypostomus plecostomus is a demersal fish that requires well-oxygenated, slightly alkaline and hard water, with a preferred water temperature of 22-26℃. This Jiulong River Basin field survey has found Hypostomus plecostomus buildup.	High
	18	4.05	Is the taxon likely to disrupt food-web structure or function in aquatic ecosystems if it has invaded or is likely to invade the risk assessment area?	Yes	This Jiulong River Basin field survey found a total of 97 Leopard Pterocarpus plecostomus catfish at 10 stations. The Leopard Pterocarpus plecostomus catfish has almost no natural predators in Jiulong River Basin waters, even fish such as Hypostomus plecostomus and Hypostomus plecostomus do not have any role in scavenging, so they can easily reproduce a large number of times in Jiulong River Basi…	Very high
	19	4.06	Is the taxon likely to exert adverse impacts on ecosystem services in the risk assessment area?	Yes	Hypostomus plecostomus affects the reproduction of native species by feeding on the eggs of other native species, and the high reproductive success and rapid population development of Hypostomus plecostomus results in greater competition for food of native species, which in turn affects the foraging and growth of native species, thereby decreasing biodiversity and increasing the pressure on small…	High
	20	4.07	Is the taxon likely to host or function as a vector for recognised pests and pathogens that are present in the risk assessment area?	No	There's no such documentation.	Medium
	21	4.08	Is the taxon likely to host or function as a vector for recognised pests and pathogens that are absent in the risk assessment area?	No	There's no such documentation.	Medium
	22	4.09	Is the taxon likely to be released from captivity?	Yes	Hypostomus plecostomus catfish released or abandoned in aquaria	High
	23	4.1	Is the taxon versatile in habitat use?	Yes	The catfish is a benthic fish that prefers to live in clear water in mountain rivers or fine streams flowing between mountain ranges, near sediment-laden riverbanks [6]; it prefers neutral or alkaline, slightly hard water with high dissolved oxygen [11], with a pH between 6.2 and 8.2 [4], and the optimal water temperature for its survival is 23 to 26°C [11].	High
	24	4.11	Is it likely that the taxon's mode of existence or behaviours will reduce habitat quality for native species?	Yes	Hypostomus plecostomus has a strong adaptive ability and has the habit of making holes for spawning, which will cause damage to the lakeshore and dams, and it will nibble the mud of the water embankment, which will be accumulated over time like an ant burrow destroying the dike, which will be harmful to the dams and reservoirs, and will cause a very big safety hazard. Its spawning behavior will a…	High
	25	4.12	Is the taxon likely to maintain a viable population even when present in low densities (or persist in adverse conditions by way of a dormant form)?	Yes	1 Not to cut off and reduce the source of pollution, resulting in a steady flow of organic and inorganic pollutants into the river, bringing devastation to the indigenous species at the same time, but also to the survival of the Hypostomus plecostomus provides suitable living space and food resources, continuous outbreaks of Hypostomus plecostomus catfish, in turn, constantly affect the survival …	High
	5. Resource exploitation
	26	5.01	Is the taxon likely to put threatened or protected native species under predation or competitive pressure in the risk assessment area?	Yes	Since Hypostomus plecostomus catfish has no natural enemies, even fish such as catfish and blackfish can do little against the Hypostomus plecostomus, it can easily proliferate in natural waters such as rivers, not only snatching the forage of the native species and causing a strain on the food resources, but also eating their eggs, resulting in a species crisis that will ultimately threaten the …	Very high
	27	5.02	Is the taxon likely to sequester resources to the detriment of native species in the risk assessment area?	No	There's no such documentation.	Medium
	6. Reproduction
	28	6.01	Is the taxon likely to exhibit changes in reproductive strategy in response to environmental conditions?	Yes	When Hypostomus plecostomus breed, males burrow into banks and bottom sediments to create spawning sites for females. The burrows are usually located on steep slopes and usually have a single exit, but will have three to four different tunnels extending 0.9 to 1.2 m parallel to the water surface [5]. Females usually spawn in the morning or at dusk, and after spawning, the female orally contains a…	High
	29	6.02	Is the taxon likely to produce viable gametes or propagules in the risk assessment area?	Yes	A total of 97 Hypostomus plecostomus catfishes were found at 10 stations in Jiulong River Basin, indicating that Hypostomus plecostomus catfishes have been widely established in Jiulong River Basin.	Very high
	30	6.03	Is the taxon likely to hybridise with native species under natural conditions?	No	No historical records of Hypostomus plecostomus hybridization with native species were found in the literature.	High
	31	6.04	Is the taxon likely to be hermaphroditic or to exhibit asexual reproduction?	No	Hypostomus plecostomus is dioecious and reproduces sexually.	Very high
	32	6.05	Is the taxon dependent on the presence of another species (or specific habitat features) to complete its life cycle?	Yes	When Hypostomus plecostomus breed, males burrow into banks and bottom sediments to create spawning sites for females. The burrows are usually located on steep slopes and usually have a single exit, but will have three to four different tunnels extending 0.9 to 1.2 m parallel to the water surface [5]. Females usually spawn in the morning or at dusk, and after spawning, the female orally contains a…	Very high
	33	6.06	Is the taxon likely to produce a large number of offspring or propagules?	Yes	Hypostomus plecostomus has a high reproductive ability, with a spawning capacity of 300 to 500 eggs per spawn and a hatching rate of almost 100%.	High
	34	6.07	How many time units (days, months, years) does the taxon require to reach the age at first reproduction?	2	1.5-2 years	High
	7. Dispersal mechanisms
	35	7.01	How many potential vectors or pathways could the taxon use to disperse within the risk assessment area (with suitable habitats nearby)?	>1	1、Natural dispersal, the fish themselves to find a suitable living environment 2、Artificial release and random disposal	Very high
	36	7.02	Will any of these vectors or pathways bring the taxon in close proximity to one or more protected areas?	Yes	Hypostomus plecostomus has been found at 10 stations in the Jiulong River Basin, with a wide range and high abundance, and some stations are close to mangrove reserv	High
	37	7.03	Does the taxon have a means of actively attaching itself to hard substrata such that it enhances the likelihood of dispersal?	No	Hypostomus plecostomus plecostomus unspecialized formation of suckers	Very high
	38	7.04	Is natural dispersal of the taxon likely to occur as eggs or as seeds or spores in the risk assessment area?	No	When Hypostomus plecostomus breed, males burrow into banks and bottom sediments to create spawning sites for females. The burrows are usually located on steep slopes and usually have a single exit, but will have three to four different tunnels extending 0.9 to 1.2 m parallel to the water surface [5]. Females usually spawn in the morning or at dusk, and after spawning, the female orally contains a…	High
	39	7.05	Is natural dispersal of the taxon likely to occur as larvae or juveniles or as fragments or seedlings in the risk assessment area?	Yes	Eggs of Hypostomus plecostomus hatch into young fish in about 1-3 days, which are small but can crawl on their own to feed [6]. The species grows rapidly and reaches sexual maturity at about 15 cm. Therefore, in view of the strong living ability of Hypostomus plecostomus larvae, their fry can spread naturally in Jiulong River Basin.	High
	40	7.06	Are any life stages of the taxon likely to migrate into the risk assessment area for reproduction?	No	Hypostomus plecostomus (Pterophyllum scalare), a common aquarium ornamental fish, generally do not possess significant dispersal behavior or migration mechanisms. They usually colonize water bodies in their native range (e.g., the Amazon River Basin in South America) and use small areas in rivers and pools as their range. However, human activities, such as the pet trade and releases, may result i…	High
	41	7.07	Are propagules or eggs of the taxon likely to be dispersed in the risk assessment area by other species?	No	The inability of Hypostomus plecostomus eggs to migrate through the water column is related to his reproductive habit of digging holes to incubate his eggs.	High
	42	7.08	Is dispersal of the taxon along any of the vectors or pathways mentioned in the previous seven Questions (35–41: i.e. either unintentional or intentional) likely to be rapid?	Yes	The eggs of the mouth catfish hatch in about 1 to 3 days into young, which are small but can crawl on their own to feed [6]. The species grows rapidly and reaches sexual maturity at about 15 cm. It lives 7-8 years in the wild and usually 10-15 years in the aquarium [5].	High
	43	7.09	Is dispersal of the taxon density dependent?	Yes	As the density of Hypostomus plecostomus increases, information transfer prior to Hypostomus plecostomus accelerates, and repulsion between individuals increases, which in turn accelerates its dispersal rate.	High
	8. Tolerance attributes
	44	8.01	Is the taxon able to withstand being out of water for extended periods at some stage of its life cycle?	Yes	Hypostomus plecostomus not only uses gills to breathe like other fishes, but its stomach also assists in breathing and oxygen exchange. When the Hypostomus plecostomus is in the water, it will use the gills to breathe, when it is fished to the shore exposure, the surface scales of the compact can prevent the evaporation of water, originally living in the bottom of the waters of the it, the body w…	Very high
	45	8.02	Is the taxon tolerant of a wide range of water quality conditions?	Yes	Hypostomus plecostomus is a benthic fish that prefers to live in clear, clean water in mountain streams or fine streams flowing between mountain ranges, near sediment-laden riverbanks [6]; it prefers neutral or alkaline, slightly hard water with high dissolved oxygen [11], with a pH between 6.2 and 8.2 [4], and an optimal water temperature of 23-26℃ [11]. Hypostomus plecostomus can also tolerate …	Very high
	46	8.03	Can the taxon be controlled or eradicated in the wild with chemical, biological or other agents and means?	No	No specific method of killing has been found, and it is still mainly dependent on human fishing.	High
	47	8.04	Is the taxon likely to benefit from environmental or human disturbance?	Yes	Anthropogenically constructed reservoirs can produce hydrostatic environments, which are conducive to reproduction and growth of Hypostomus plecostomus.	High
	48	8.05	Is the taxon able to tolerate salinity levels that are higher or lower than those found in its usual environment?	No	There is no information to suggest that Hypostomus plecostomus has a high salt tolerance, nor has it been found to be able to live in estuaries or offshore.	High
	49	8.06	Are there effective natural enemies of the taxon present in the risk assessment area?	No	The Hypostomus plecostomus has almost no natural predators except humans, the top water predators. When in danger its dorsal fins can be spread for defense, while its being encased in shield scales and having a rough body surface makes it less susceptible to ingestion.	Very high
	C. Climate change
	9. Climate change
	50	9.01	Under the predicted future climatic conditions, are the risks of entry into the risk assessment area posed by the taxon likely to increase, decrease or not change?	Increase	After global warming, Hypostomus plecostomus's will be a more hospitable living environment	High
	51	9.02	Under the predicted future climatic conditions, are the risks of establishment within the risk assessment area posed by the taxon likely to increase, decrease or not change?	Increase	According to the reproductive habits of Hypostomus plecostomus Hypostomus plecostomus plecostomus breeding, males burrow into banks and bottom sediments to create spawning sites for females. The burrows are usually located on steep slopes and usually have a single exit, but will have three to four different tunnels extending 0.9 to 1.2 m parallel to the water surface [5]. Females usually spawn in…	High
	52	9.03	Under the predicted future climatic conditions, are the risks of dispersal within the risk assessment area posed by the taxon likely to increase, decrease or not change?	Increase	Hypostomus plecostomus has basically adapted to the ecological environment of Jiulong River Basin and is able to grow normally, making it difficult to eradicate with existing means	High
	53	9.04	Under the predicted future climatic conditions, what is the likely magnitude of future potential impacts by the taxon on biodiversity or ecosystem integrity and status?	Higher	Since Hypostomus plecostomus has no natural enemies, it can easily proliferate in natural waters such as Jiulong River Basin. Not only does it snatch the forage of the local species, causing a strain on the food resources, but it also eats their eggs, resulting in a crisis of the species, which will ultimately threaten the survival of the local fishes, destroying the ecological chain, and leading…	Very high
	54	9.05	Under the predicted future climatic conditions, what is the likely magnitude of future potential impacts by the taxon on ecosystem structure or function?	Higher	Hypostomus plecostomus has basically adapted to the ecological environment of Jiulong River Basin and is able to grow normally, making it difficult to eradicate with existing means	Very high
	55	9.06	Under the predicted future climatic conditions, what is the likely magnitude of future potential impacts by the taxon on ecosystem services and related socio-economic factors?	Higher	Hypostomus plecostomus has basically adapted to the ecological environment of Jiulong River Basin and is able to grow normally, making it difficult to eradicate with existing means	High
			Statistics
			Scores
			BRA	40.5
			BRA Outcome	High
			BRA+CCA	52.5
			BRA+CCA Outcome	High
			Score partition
			A. Biogeography/Historical	19.5
			1. Domestication/Cultivation	2
			2. Climate, distribution and introduction risk	4
			3. Invasive elsewhere	13.5
			B. Biology/Ecology	21
			4. Undesirable (or persistence) traits	9
			5. Resource exploitation	5
			6. Reproduction	0
			7. Dispersal mechanisms	1
			8. Tolerance attributes	6
			C. Climate change	12
			9. Climate change	12
			Answered Questions
			Total	55
			A. Biogeography/Historical	13
			1. Domestication/Cultivation	3
			2. Climate, distribution and introduction risk	5
			3. Invasive elsewhere	5
			B. Biology/Ecology	36
			4. Undesirable (or persistence) traits	12
			5. Resource exploitation	2
			6. Reproduction	7
			7. Dispersal mechanisms	9
			8. Tolerance attributes	6
			C. Climate change	6
			9. Climate change	6
			Sectors affected
			Commercial	20
			Environmental	16
			Species or population nuisance traits	23.5
			Thresholds
			BRA	35.5
			BRA+CCA	35.5
			Confidence
			BRA+CCA	0.83
			BRA	0.83
			CCA	0.83
			Date and Time
		2024-10-29 21:54:11

## Sheet: Screening 3
				AS-ISK v2
			Taxon and Assessor details
			Category	Fishes and Lampreys (freshwater)
			Taxon name	Parachromis managuensis
			Common name	Jaguar guapote
			Assessor	Feng ShiLong
			Risk screening context
			Reason and socio-economic benefits	Seriously affecting the ecological environment of the Jiulong River
			Risk assessment area	FuJian
			Taxonomy	freshwater fish
			Native range	Central America
			Introduced range	Jiulong River Basin
			URL
				Response	Justification (references or other information)	Confidence
	A. Biogeography/Historical
	1. Domestication/Cultivation
	1	1.01	Has the taxon been the subject of domestication for at least 20 generations?	Yes	Parachromis managuensis was introduced to the mainland in 1996 from Taiwan to be kept as food and ornamental fish, and a total of 36 Parachromis managuensis were found at four stations in the Jiulong River Basin field survey.	Very high
	2	1.02	Is the taxon harvested in the wild and likely to be sold or used in its live form?	Yes	Parachromis managuensis is often sold as an ornamental fish and for food.	High
	3	1.03	Does the taxon have invasive races, varieties, sub-taxa or congeners?	Yes	For example, Qi tilapia, Nile tilapia, Galileo tilapia, and Mozambique tilapia are all widely invasive species in southern China	Very high
	2. Climate, distribution and introduction risk
	4	2.01	How similar are the climatic conditions between the risk assessment area and the taxon's native range?	Medium	The Parachromis managuensis is native to the Atlantic water systems of Honduras, Nicaragua and Costa Rica, with the type locality being Managua, the capital of Nicaragua. Temperatures are generally high in all seasons in its area of origin, but the Jiulong River Basin system has high temperatures in summer and fall and low temperatures in spring and winter.	High
	5	2.02	What is the quality of the climate matching data?	Medium	slightly cold	Medium
	6	2.03	Is the taxon already present outside of captivity in the risk assessment area?	Yes	A total of 36 Parachromis managuensis were found at four stations during this Jiulong River Basin field survey.	Very high
	7	2.04	How many potential vectors could the taxon use to enter the risk assessment area?	>1	Parachromis managuensis was found in the Wanquan River in Hainan: according to the survey, this species is not specifically reared on a large scale in Hainan, but it is often mixed with tilapia (Oreochromis spp.), and the initial source of the wild population may be the escape of aquaculture and man-made releases. According to the survey, in addition to releases by some Buddhist believers, the lo…	Very high
	8	2.05	Is the taxon currently found in close proximity to, and likely to enter, the risk assessment area in the near future (e.g. unintentional or intentional introductions)?	Yes	A total of 36 Parachromis managuensis were detected at four stations during the Jiulong River Basin field survey.	High
	3. Invasive elsewhere
	9	3.01	Has the taxon become naturalised outside its native range?	Yes	It was introduced to the mainland as a food fish and ornamental fish by Taiwan in 1996. As of 2018, it has been found in the waters of Guangdong, Guangxi, Hainan, Yunnan, Jiangxi, and Taiwan in China, the Minjiang River system, and some of the tributaries of the Yangtze River and are also distributed.	High
	10	3.02	In the taxon's introduced range, are there any known adverse impacts to wild or commercial species?	Yes	A study in Taal Lake, Philippines [6] found that Parachromis managuensis was the 4th largest of all catches and had become a major source of food and income for local fishermen, but at a much lower price than indigenous fish. A study at the same site [7] showed that the females of this species had an average spawning rate of 3,158 eggs and were completely carnivorous, with 56.4% of their diet con…	High
	11	3.03	In the taxon's introduced range, are there any known adverse impacts to aquaculture?	Yes	Parachromis managuensis were not abundant in the Jiulong River Basin surveys.	Medium
	12	3.04	In the taxon's introduced range, are there any known adverse impacts to ecosystem services?	Yes	Parachromis managuensis inhabits streams and lakes, preferring sandy substrates and highly eutrophic water. It is carnivorous, feeding on other fish, crustaceans and invertebrates, and is aggressive. The Parachromis managuensis can lead to a decline in native fish populations, seriously damaging biodiversity.	High
	13	3.05	In the taxon's introduced range, are there any known adverse socio-economic impacts?	Yes	A study in Lake Taal, Philippines [6] found that Parachromis managuensis was the 4th largest of all catches and had become a major source of food and income for local fishermen, but at a much lower price than indigenous fish. A study at the same site [7] showed that the females of this species had an average spawning rate of 3,158 eggs and were completely carnivorous, with 56.4% of their diet con…	High
	B. Biology/Ecology
	4. Undesirable (or persistence) traits
	14	4.01	Is the taxon likely to be poisonous or pose other risks to human health?	No	There's no such documentation.	Medium
	15	4.02	Is the taxon likely to suppress the growth of one or more native species?	Yes	The Parachromis managuensis, an exotic and harmful species, was found in the Wanquan River in Hainan: a study at the same site [7] showed that the females of this species spawned an average of 3,158 eggs, were completely carnivorous, and 56.4 per cent of their diet consisted of other fishes, posing a serious threat to indigenous fishes.	Very high
	16	4.03	Are there any threatened or protected native species that the taxon would parasitise in the risk assessment area?	Yes	The Parachromis managuensis, an exotic and harmful species, was found in the Wanquan River in Hainan: a study at the same site [7] showed that the females of this species spawned an average of 3,158 eggs, were completely carnivorous, and 56.4 per cent of their diet consisted of other fishes, posing a serious threat to indigenous fishes.	High
	17	4.04	Is the taxon adaptable in terms of climatic and other environmental conditions, thus enhancing its potential persistence if it has invaded or is likely to invade the risk assessment area?	No	Parachromis managuensis belongs to freshwater fish, mainly inhabiting the tropical subtropical regions, are growing in freshwater, but also in the salinity of 10 ‰ below the growth of seawater. Its temperature range between 25-30 ℃, when the water temperature drops to 20 ℃, feeding significantly reduced, the water temperature drops to 15 ℃ when the body is out of balance, so during the winter per…	High
	18	4.05	Is the taxon likely to disrupt food-web structure or function in aquatic ecosystems if it has invaded or is likely to invade the risk assessment area?	Yes	Parachromis managuensis, a carnivorous fish that preys on native species and disrupts aquatic ecosystem food webs, was detected at four stations in this Jiulong River Basin field survey.	High
	19	4.06	Is the taxon likely to exert adverse impacts on ecosystem services in the risk assessment area?	Yes	Parachromis managuensis is a fully carnivorous fish, with 56.4 per cent of its diet consisting of other fish, and poses a serious threat to indigenous fish. The feeding effect of Parachromis managuensis on native fish can lead to a decline in native fish populations and increase fishing pressure on native fish.	High
	20	4.07	Is the taxon likely to host or function as a vector for recognised pests and pathogens that are present in the risk assessment area?	No	There's no such documentation.	Medium
	21	4.08	Is the taxon likely to host or function as a vector for recognised pests and pathogens that are absent in the risk assessment area?	No	There's no such documentation.	Medium
	22	4.09	Is the taxon likely to be released from captivity?	Yes	Parachromis managuensis was found in the Wanquan River, Hainan: according to a survey visit, this species is not specifically reared on a large scale in Hainan, but it is often mixed with tilapia (Oreochromis spp.), and the initial source of the wild population may be from aquaculture escapes and human releases.	High
	23	4.1	Is the taxon versatile in habitat use?	Not applicable	There's no such documentation.	High
	24	4.11	Is it likely that the taxon's mode of existence or behaviours will reduce habitat quality for native species?	Yes	Parachromis managuensis, an exotic and harmful species found in the Wanquan River, Hainan: A study [6] in Lake Taal, Philippines, found that Parachromis managuensis accounted for the 4th largest share of all catches and had become a major source of food and income for local fishermen, but at a much lower price than the indigenous fish. A study at the same site [7] showed that the females of this …	High
	25	4.12	Is the taxon likely to maintain a viable population even when present in low densities (or persist in adverse conditions by way of a dormant form)?	No	Freshwater grouper is a tropical fish with an adapted temperature range of 25-30°C. When the water temperature drops to 20'12, the amount of food intake decreases significantly, and when the water temperature drops to 15°C, the body loses its balance, and the phenomenon of death begins to appear.	High
	5. Resource exploitation
	26	5.01	Is the taxon likely to put threatened or protected native species under predation or competitive pressure in the risk assessment area?	Yes	Parachromis managuensis was found in the Wanquan River, Hainan, as an exotic and harmful species: a study at the same site [7] showed that the females of this species spawned an average of 3,158 eggs, were completely carnivorous, and 56.4% of their diet consisted of other fishes, which posed a serious risk to indigenous fishes. In the present study, two adult fish were dissected and the remains o…	Very high
	27	5.02	Is the taxon likely to sequester resources to the detriment of native species in the risk assessment area?	No	Low numbers of Parachromis managuensis in the Jiulong River Basin	High
	6. Reproduction
	28	6.01	Is the taxon likely to exhibit changes in reproductive strategy in response to environmental conditions?	Yes	Flower-bodied paralichthyans can spawn as early as winter age. Spawning habits are the same as those of tilapia, which dig many spawning nests in the bottom of the pond. Spawning usually occurs in the afternoon, and after spawning, females are the main guards for the fertilized eggs. Males will also guard the eggs, but as the embryo develops, the guarding behavior becomes weaker and weaker. Eggs …	High
	29	6.02	Is the taxon likely to produce viable gametes or propagules in the risk assessment area?	Yes	Thirty-six Parachromis managuensis were found at four stations during this Jiulong River Basin field survey.	High
	30	6.03	Is the taxon likely to hybridise with native species under natural conditions?	No	There's no such documentation.	Medium
	31	6.04	Is the taxon likely to be hermaphroditic or to exhibit asexual reproduction?	No	Parachromis managuensis is dioecious and reproduces sexually	Very high
	32	6.05	Is the taxon dependent on the presence of another species (or specific habitat features) to complete its life cycle?	Yes	Parachromis managuensis spawning habits are similar to those of tilapia, which digs many spawning nests at the bottom of the pond. Parachromis managuensis is a typical substrate-spawning fish, and it has obvious selectivity for substrate, and experiments have shown that its preferred substrate is river sand. The choice of substrate for spawning is a result of long-term evolutionary adaptation, an…	High
	33	6.06	Is the taxon likely to produce a large number of offspring or propagules?	Yes	The female Parachromis managuensis weighing 140 grams lays about 3,000 to 4,000 eggs each time, and the fertilized eggs can hatch out in 48 hours at a water temperature of 26 to 29 degrees Celsius.	High
	34	6.07	How many time units (days, months, years) does the taxon require to reach the age at first reproduction?	5	Parachromis managuensis can spawn as early as winter age.	Medium
	7. Dispersal mechanisms
	35	7.01	How many potential vectors or pathways could the taxon use to disperse within the risk assessment area (with suitable habitats nearby)?	>1	1 The invasion of exotic fish has caused serious damage to the ecological environment, and the economy has also suffered great losses [8], according to the visit survey, at present, in addition to some Buddhist believers release, the local fisheries department will organize the release of economic fish every year, but it is not an indigenous fish species, but to the four big fish, tilapia and oth…	High
	36	7.02	Will any of these vectors or pathways bring the taxon in close proximity to one or more protected areas?	No	Parachromis managuensis is mostly found in the upper Jiulong River Basin, and large numbers of Parachromis managuensis have not been found in the lower Jiulong River Basin estuarine area, suggesting that it is not close to the mangrove protected wetlands of the Jiulong River Basin.	Medium
	37	7.03	Does the taxon have a means of actively attaching itself to hard substrata such that it enhances the likelihood of dispersal?	No	Parachromis managuensis has no specialized formation of adsorbent tubes and does not adsorb itself to hard substrates, thus increasing diffusion.	High
	38	7.04	Is natural dispersal of the taxon likely to occur as eggs or as seeds or spores in the risk assessment area?	No	Freshwater grouper, which can reproduce at the age of I winter, have spawning habits similar to those of tilapia. Similarly, many spawning nests are dug at the bottom of the pond. Spawning usually occurs in the afternoon. After spawning, females mainly guard the fertilized eggs, and males also protect them, but as tibial development continues, the guarding behavior becomes weaker and weaker until…	High
	39	7.05	Is natural dispersal of the taxon likely to occur as larvae or juveniles or as fragments or seedlings in the risk assessment area?	Yes	Parachromis managuensis can spawn as early as winter age. Spawning habits are the same as those of tilapia, which dig many spawning nests in the bottom of the pond. Spawning usually occurs in the afternoon, and after spawning the females guard the fertilized eggs. Males will also guard the eggs, but as the embryo develops, the guarding behavior becomes weaker and weaker. Eggs are oval in shape, y…	High
	40	7.06	Are any life stages of the taxon likely to migrate into the risk assessment area for reproduction?	No	Parachromis managuensis has no migratory behavior or dispersal mechanism.	High
	41	7.07	Are propagules or eggs of the taxon likely to be dispersed in the risk assessment area by other species?	No	Freshwater grouper, which can reproduce at the age of I winter, have spawning habits similar to those of tilapia. Similarly, many spawning nests are dug at the bottom of the pond. Spawning usually occurs in the afternoon. After spawning, females mainly guard the fertilized eggs, and males also protect them, but as tibial development continues, the guarding behavior becomes weaker and weaker until…	High
	42	7.08	Is dispersal of the taxon along any of the vectors or pathways mentioned in the previous seven Questions (35–41: i.e. either unintentional or intentional) likely to be rapid?	No	Parachromis managuensis is a tropical fish with a temperature range of 25-30°C. When the water temperature drops to 20'12, feeding decreases significantly, and when the water temperature drops to 15°C, the body loses its balance and begins to die. In Jiulong River Basin, the number of the fish was not much, which indicated that it had not developed into a high-density population among the large n…	Medium
	43	7.09	Is dispersal of the taxon density dependent?	Yes	As the density of Parachromis managuensis grows, repulsion between fish increases and information transfer speeds up, which can promote the spread of Parachromis managuensis.	High
	8. Tolerance attributes
	44	8.01	Is the taxon able to withstand being out of water for extended periods at some stage of its life cycle?	No	The Parachromis managuensis lives in the water all its life and cannot leave the water for long periods of time.	Very high
	45	8.02	Is the taxon tolerant of a wide range of water quality conditions?	No	Parachromis managuensis belongs to freshwater fish, mainly inhabiting the tropical subtropical regions, are growing in freshwater, but also in the salinity of 10 ‰ below the growth of seawater. Its temperature range between 25-30 ℃, when the water temperature drops to 20 ℃, feeding significantly reduced, the water temperature drops to 15 ℃ when the body is out of balance, so during the winter per…	High
	46	8.03	Can the taxon be controlled or eradicated in the wild with chemical, biological or other agents and means?	Yes	For water systems with small populations of Nile tilapia, i.e., sites at the frontiers of dispersal, early eradication and extinction using highly effective physical and chemical control measures is a more economical and feasible option. For example, in 2022, Gu Dangen's team improved the previously developed Nile tilapia-specific killing drug “Meprobamate” (Gu Dangen et al., 2018), which can be …	High
	47	8.04	Is the taxon likely to benefit from environmental or human disturbance?	Yes	The man-made construction of the dam produces a more still-water environment that is more favorable for Parachromis managuensis reproduction	High
	48	8.05	Is the taxon able to tolerate salinity levels that are higher or lower than those found in its usual environment?	No	Parachromis managuensis belongs to the freshwater fish, mainly inhabiting the tropical subtropical regions, are grown in freshwater, but also in the salinity of 10 ‰ below the growth of seawater	High
	49	8.06	Are there effective natural enemies of the taxon present in the risk assessment area?	No	The Parachromis managuensis is a fully carnivorous fish, with 56.4 per cent of its diet consisting of other fish, and poses a serious threat to indigenous fish. It has virtually no natural predators other than humans, top predators and some water birds.	High
	C. Climate change
	9. Climate change
	50	9.01	Under the predicted future climatic conditions, are the risks of entry into the risk assessment area posed by the taxon likely to increase, decrease or not change?	No change	Parachromis managuensis belongs to freshwater fish, mainly inhabiting the tropical subtropical regions, are growing in freshwater, but also in the salinity of 10 ‰ below the growth of seawater. Its temperature range between 25-30 ℃, when the water temperature drops to 20 ℃, feeding significantly reduced, the water temperature drops to 15 ℃ when the body is out of balance, so during the winter poo…	High
	51	9.02	Under the predicted future climatic conditions, are the risks of establishment within the risk assessment area posed by the taxon likely to increase, decrease or not change?	No change	Parachromis managuensis inhabits streams and lakes, preferring sandy substrates and highly eutrophic water. It is carnivorous, feeding on other fish, crustaceans, and invertebrates, and is aggressive, with a serious impact on indigenous fish. Parachromis managuensis can spawn at the age of one winter. Spawning habits are the same as those of tilapia, which digs many spawning nests at the bottom o…	High
	52	9.03	Under the predicted future climatic conditions, are the risks of dispersal within the risk assessment area posed by the taxon likely to increase, decrease or not change?	Increase	The Jiulong River Basin is experiencing a gradual increase in water temperature, which may be more suitable for Parachromis managuensis. Thirty-six Parachromis managuensis were detected at four stations during the Jiulong River Basin field survey, and the risk of dispersal may be increased due to their carnivorous nature, feeding on other fish, crustaceans, and invertebrates, and the use of nesti…	High
	53	9.04	Under the predicted future climatic conditions, what is the likely magnitude of future potential impacts by the taxon on biodiversity or ecosystem integrity and status?	Higher	The waters of the Jiulong River Basin are gradually warming up, which may be more suitable for the Parachromis managuensis to grow and build up. Parachromis managuensis, because of its carnivorous nature, feeds on other fish, crustaceans, and invertebrates, and will prey on native species, potentially harming native fish to a greater degree.	High
	54	9.05	Under the predicted future climatic conditions, what is the likely magnitude of future potential impacts by the taxon on ecosystem structure or function?	No change	The population of Parachromis managuensis in the Jiulong River Basin is temporarily very small, and its tolerance to low temperatures is very low, making it difficult to overwinter	High
	55	9.06	Under the predicted future climatic conditions, what is the likely magnitude of future potential impacts by the taxon on ecosystem services and related socio-economic factors?	Higher	On the one hand, Parachromis managuensis, through its feeding action, can directly affect the survival of native fish and increase fishing pressure on native fish, and on the other hand, the nesting behavior of Parachromis managuensis can disrupt the geology and reduce water clarity	High
			Statistics
			Scores
			BRA	29.5
			BRA Outcome	Medium
			BRA+CCA	35.5
			BRA+CCA Outcome	High
			Score partition
			A. Biogeography/Historical	21.5
			1. Domestication/Cultivation	4
			2. Climate, distribution and introduction risk	4
			3. Invasive elsewhere	13.5
			B. Biology/Ecology	8
			4. Undesirable (or persistence) traits	5
			5. Resource exploitation	5
			6. Reproduction	-1
			7. Dispersal mechanisms	-1
			8. Tolerance attributes	0
			C. Climate change	6
			9. Climate change	6
			Answered Questions
			Total	55
			A. Biogeography/Historical	13
			1. Domestication/Cultivation	3
			2. Climate, distribution and introduction risk	5
			3. Invasive elsewhere	5
			B. Biology/Ecology	36
			4. Undesirable (or persistence) traits	12
			5. Resource exploitation	2
			6. Reproduction	7
			7. Dispersal mechanisms	9
			8. Tolerance attributes	6
			C. Climate change	6
			9. Climate change	6
			Sectors affected
			Commercial	19
			Environmental	13
			Species or population nuisance traits	8.5
			Thresholds
			BRA	35.5
			BRA+CCA	35.5
			Confidence
			BRA+CCA	0.75
			BRA	0.74
			CCA	0.75
			Date and Time
		2024-10-29 21:46:37

## Sheet: Screening 4
				AS-ISK v2
			Taxon and Assessor details
			Category	Fishes and Lampreys (freshwater)
			Taxon name	Cirrhinus mrigala
			Common name	Indian pangolin
			Assessor	Feng ShiLong
			Risk screening context
			Reason and socio-economic benefits	Seriously affecting the ecological environment of the Jiulong River
			Risk assessment area	FuJian
			Taxonomy	freshwater fish
			Native range	India
			Introduced range	Jiulong River Basin
			URL
				Response	Justification (references or other information)	Confidence
	A. Biogeography/Historical
	1. Domestication/Cultivation
	1	1.01	Has the taxon been the subject of domestication for at least 20 generations?	Yes	Fish diversity and river health in the Nandu River Basin, Hainan Island: The Cirrhinus mrigala belongs to the family Cyprinidae and the genus Cirrhinus. It was introduced from Bangladesh in 1982 by the Pearl River Institute of Fisheries Research of the Chinese Academy of Fisheries Sciences, and was successfully bred in China in 1985 [56]. Cirrhinus mrigala is a common exotic fish in southern Chin…	Very high
	2	1.02	Is the taxon harvested in the wild and likely to be sold or used in its live form?	Yes	Cirrhinus mrigala can provide meat for human consumption and sale.	High
	3	1.03	Does the taxon have invasive races, varieties, sub-taxa or congeners?	Yes	such as the Rusta pangolin (Labeo rohita) and the striped pangolin (Brazilian snapper) (Prochilodus lineatus)	High
	2. Climate, distribution and introduction risk
	4	2.01	How similar are the climatic conditions between the risk assessment area and the taxon's native range?	Low	Cirrhinus mrigala is native to India, Bangladesh and other regions, subtropical monsoon climate, hot and humid and rainy. Jiulong River Basin has high temperatures in summer and fall, and low temperatures in spring and winter, which are not conducive to the growth of Cirrhinus mrigala.	High
	5	2.02	What is the quality of the climate matching data?	Low	Colder climate	High
	6	2.03	Is the taxon already present outside of captivity in the risk assessment area?	No	Only one Cirrhinus mrigala was found during this survey.	High
	7	2.04	How many potential vectors could the taxon use to enter the risk assessment area?	>1	Fish diversity and river health in the Nandu River Basin, Hainan Island: (1) aquaculture escapes, most economic fish invasions are artificially introduced through aquaculture, and then escape or are discarded in natural water bodies; for example, in the 1950s, to increase fishery production, China introduced the “four big fishes” from the middle and lower reaches of the Yangtze River into Yunnan …	High
	8	2.05	Is the taxon currently found in close proximity to, and likely to enter, the risk assessment area in the near future (e.g. unintentional or intentional introductions)?	No	One Cirrhinus mrigala was caught in Jiulong River Basin during this field survey.	High
	3. Invasive elsewhere
	9	3.01	Has the taxon become naturalised outside its native range?	Yes	Fish diversity and river health in the Nandu River Basin, Hainan Island: The Cirrhinus mrigala belongs to the family Cyprinidae and the genus Cirrhinus. It was introduced from Bangladesh in 1982 by the Pearl River Institute of Fisheries Research of the Chinese Academy of Fisheries Sciences, and was successfully bred in China in 1985 [56]. Cirrhinus mrigala is a common exotic fish in South China i…	High
	10	3.02	In the taxon's introduced range, are there any known adverse impacts to wild or commercial species?	No	1, Analysis of fish diversity and river health in the Nandu River Basin, Hainan Island: Li Jiale showed that the Cirrhinus mrigala may devour fertilized eggs of other fishes [56]. Apparently, the invasive status of Cirrhinus mrigala as an exotic fish is further deteriorating 2. Cirrhinus mrigala may also occupy the same ecological niche with other native fishes, so there is a high probability tha…	High
	11	3.03	In the taxon's introduced range, are there any known adverse impacts to aquaculture?	No	Only one was caught in the Jiulong River Basin, which was too small to establish a population to cause harm.	High
	12	3.04	In the taxon's introduced range, are there any known adverse impacts to ecosystem services?	Yes	The Cirrhinus mrigala is thought to have successfully invaded Guangdong Province [62]: it has been routinely documented during continuous sampling in South China from 2011-2015; it is well adapted to the environment, is growing rapidly, and is expanding its range; it can overwinter, reproduce, and establish a natural population; and Li Jiale has shown that it may be able to eat fertilized eggs of…	High
	13	3.05	In the taxon's introduced range, are there any known adverse socio-economic impacts?	No	Only one was caught in the Jiulong River Basin, which was too small to establish a population.	High
	B. Biology/Ecology
	4. Undesirable (or persistence) traits
	14	4.01	Is the taxon likely to be poisonous or pose other risks to human health?	No	There's no such documentation.	High
	15	4.02	Is the taxon likely to suppress the growth of one or more native species?	No	The Cirrhinus mrigala is thought to have successfully invaded Guangdong Province [62]: it has been routinely documented during continuous sampling in South China from 2011-2015; it is well adapted to the environment, is growing rapidly, and is expanding its range; it can overwinter, reproduce, and establish a natural population; and Li Jiale has shown that it may be able to eat fertilized eggs of…	High
	16	4.03	Are there any threatened or protected native species that the taxon would parasitise in the risk assessment area?	No	The Cirrhinus mrigala is a scavenging, narrow-feeding pangolin that feeds mainly on decaying plants and organic debris, but also on plankton.	High
	17	4.04	Is the taxon adaptable in terms of climatic and other environmental conditions, thus enhancing its potential persistence if it has invaded or is likely to invade the risk assessment area?	No	The Cirrhinus mrigala is a warm water fish. Cirrhinus mrigala juveniles lost their equilibrium within a few minutes when the water temperature dropped from 7°C to 6°C, whereas adults maintained their equilibrium; when the water temperature dropped to 5°C, both adults and juveniles lay down on their sides and then died.n1 However, according to the authors' observations, the Cirrhinus mrigala was n…	High
	18	4.05	Is the taxon likely to disrupt food-web structure or function in aquatic ecosystems if it has invaded or is likely to invade the risk assessment area?	No	The Cirrhinus mrigala was detected only once during the Jiulong River Basin field survey, which was not enough to disrupt the local aquatic ecosystem.	High
	19	4.06	Is the taxon likely to exert adverse impacts on ecosystem services in the risk assessment area?	No	Since only one Cirrhinus mrigala was detected during this field survey, the fish is not abundant enough in Jiulong River Basin to jeopardize the ecosystem services of Jiulong River Basin.	High
	20	4.07	Is the taxon likely to host or function as a vector for recognised pests and pathogens that are present in the risk assessment area?	No	There's no such documentation.	High
	21	4.08	Is the taxon likely to host or function as a vector for recognised pests and pathogens that are absent in the risk assessment area?	No	There's no such documentation.	High
	22	4.09	Is the taxon likely to be released from captivity?	No	1 Only one was caught in Jiulong River Basin, too small to establish a stock	High
	23	4.1	Is the taxon versatile in habitat use?	Yes	Cirrhinus mrigala is a bottom-dwelling fish that prefers fertile water and grows normally in ponds and all natural waters.	High
	24	4.11	Is it likely that the taxon's mode of existence or behaviours will reduce habitat quality for native species?	No	Only one was caught in the Jiulong River Basin, which was too small a number to establish a population to reduce the quality of habitat for the native species.	High
	25	4.12	Is the taxon likely to maintain a viable population even when present in low densities (or persist in adverse conditions by way of a dormant form)?	No	Only one was caught in the Jiulong River Basin, which was too small to establish a population.	High
	5. Resource exploitation
	26	5.01	Is the taxon likely to put threatened or protected native species under predation or competitive pressure in the risk assessment area?	No	The Cirrhinus mrigala is an omnivorous fish, a scavenging, narrow-feeding species that feeds mainly on decaying vegetation and organic debris, but also feeds on plankton. The Cirrhinus mrigala is not a threat to the endangered or protected species in Jiulong River Basin.	High
	27	5.02	Is the taxon likely to sequester resources to the detriment of native species in the risk assessment area?	No	Only one was caught in the Jiulong River Basin, which was too small to establish a population.	High
	6. Reproduction
	28	6.01	Is the taxon likely to exhibit changes in reproductive strategy in response to environmental conditions?	Yes	Evaluation study of baitfish supporting the culture of Siniperca chuatsi - Comparison of biological characteristics between red-eye trout and Cirrhinus mrigala: The breeding season of Cirrhinus mrigala in the natural waters of India and Bangladesh depends on the beginning and duration of the rainy season, which is usually from May to September, and the suitable temperature for reproduction ranges…	High
	29	6.02	Is the taxon likely to produce viable gametes or propagules in the risk assessment area?	No	Only one Cirrhinus mrigala was found during this Jiulong River Basin field survey, indicating that he is unable to breed in the Jiulong River Basin.	High
	30	6.03	Is the taxon likely to hybridise with native species under natural conditions?	No	Cirrhinus mrigala has not been shown to hybridize with native species.	High
	31	6.04	Is the taxon likely to be hermaphroditic or to exhibit asexual reproduction?	No	Cirrhinus mrigala is dioecious and reproduces sexually.	Very high
	32	6.05	Is the taxon dependent on the presence of another species (or specific habitat features) to complete its life cycle?	Yes	Comparison of the biological characteristics of red-eye trout and Cirrhinus mrigala: Cirrhinus mrigala is an open-water spawning fish that does not reproduce naturally in pond environments and requires riverine environments to spawn naturally.	High
	33	6.06	Is the taxon likely to produce a large number of offspring or propagules?	Yes	Comparison of the biological characteristics of red-eye trout and Cirrhinus mrigala: There are few studies on the fecundity of Cirrhinus mrigala, and some data report that Cirrhinus mrigala carries between 100,000 and 250,000 eggs per kilogram (kg/kg).	High
	34	6.07	How many time units (days, months, years) does the taxon require to reach the age at first reproduction?	2	Cirrhinus mrigala reaches sexual maturity in captivity at the age of 2 winters, which is consistent with the age of 2 winters in the South Asian subcontinent where it originates.	High
	7. Dispersal mechanisms
	35	7.01	How many potential vectors or pathways could the taxon use to disperse within the risk assessment area (with suitable habitats nearby)?	>1	1 Spreading due to anthropogenic releases 2 In natural waters, the Cirrhinus mrigala spreads itself in search of more suitable habitat.	High
	36	7.02	Will any of these vectors or pathways bring the taxon in close proximity to one or more protected areas?	No	Only one was caught in Jiulong River Basin, too small to establish a population and not close to a protected area.	High
	37	7.03	Does the taxon have a means of actively attaching itself to hard substrata such that it enhances the likelihood of dispersal?	No	Cirrhinus mrigala pangolins do not have adsorbent tubes formed by specialization and cannot adsorb hard substances, thus increasing their diffusion potential.	Very high
	38	7.04	Is natural dispersal of the taxon likely to occur as eggs or as seeds or spores in the risk assessment area?	Yes	Cirrhinus mrigala eggs are the same type of floating eggs as those of the Tetra, and are open water spawners, so Cirrhinus mrigala eggs spread naturally with the current.	High
	39	7.05	Is natural dispersal of the taxon likely to occur as larvae or juveniles or as fragments or seedlings in the risk assessment area?	Yes	Cirrhinus mrigala larvae will move through the water column to find suitable growing sites	High
	40	7.06	Are any life stages of the taxon likely to migrate into the risk assessment area for reproduction?	Yes	The Cirrhinus mrigala is a freshwater fish found mainly in rivers and lakes in Asia. According to current information, Cirrhinus mrigala show some migratory behavior and may migrate short distances especially during the breeding season and in search of food. They may adjust their range according to the direction of the current and changes in temperature.	High
	41	7.07	Are propagules or eggs of the taxon likely to be dispersed in the risk assessment area by other species?	No	Cirrhinus mrigala pangolin eggs do not need to be dispersed by means of migrating species.	High
	42	7.08	Is dispersal of the taxon along any of the vectors or pathways mentioned in the previous seven Questions (35–41: i.e. either unintentional or intentional) likely to be rapid?	No	Jiulong River Basin habitats are not suitable for Cirrhinus mrigala.	High
	43	7.09	Is dispersal of the taxon density dependent?	Yes	When the population density of Cirrhinus mrigala pangolins is too low, there is less repulsion between its individuals and slower transfer of information, resulting in slower dispersal.	High
	8. Tolerance attributes
	44	8.01	Is the taxon able to withstand being out of water for extended periods at some stage of its life cycle?	No	Evaluation of baitfish for the culture of Siniperca chuatsi: Comparison of the biological characteristics of Cirrhinus mrigala with those of trout: The Cirrhinus mrigala can't float until its dissolved oxygen is as low as 0.24mg/L, which shows that it has a better ability to tolerate the low oxygen level, and it doesn't have a high requirement for the dissolved oxygen. However, Cirrhinus mrigala …	High
	45	8.02	Is the taxon tolerant of a wide range of water quality conditions?	Yes	1. The Cirrhinus mrigala is a warm water fish. Cirrhinus mrigala juveniles lose their balance within a few minutes when the water temperature drops from 7°C to 6°C, whereas adults maintain their balance; when the water temperature drops to 5°C, both adults and juveniles lie down on their sides and then die.n1 However, the authors have observed that the Cirrhinus mrigala is normal for a period of …	High
	46	8.03	Can the taxon be controlled or eradicated in the wild with chemical, biological or other agents and means?	No	There are no chemical methods to control the growth and reproduction of the Cirrhinus mrigala.	High
	47	8.04	Is the taxon likely to benefit from environmental or human disturbance?	Yes	The Cirrhinus mrigala is a fish native to India and Bangladesh that has been widely introduced into freshwaters around the world. Whether the Cirrhinus mrigala will profit from anthropogenic or natural disturbances in the areas where it has been introduced depends on a number of factors. In terms of natural factors: Cirrhinus mrigala pangolins are more easily adapted to a variety of environmental…	High
	48	8.05	Is the taxon able to tolerate salinity levels that are higher or lower than those found in its usual environment?	No	Cirrhinus mrigala is a typical freshwater fish that lives in salinities below O.5‰. The Cirrhinus mrigala can live in saline estuaries in Guangdong and Guangxi at salinities of 6‰ to 8‰, suggesting that red-eye trout and the Cirrhinus mrigala are adaptable to salinity, but cannot live in offshore or estuarine areas.	High
	49	8.06	Are there effective natural enemies of the taxon present in the risk assessment area?	Yes	Carnivorous fish such as Mandarin fish in the Jiulong River Basin can prey on Cirrhinus mrigala	High
	C. Climate change
	9. Climate change
	50	9.01	Under the predicted future climatic conditions, are the risks of entry into the risk assessment area posed by the taxon likely to increase, decrease or not change?	No change	As the climate warms, the Jiulong River Basin's warmer water temperatures will favor growth and reproduction, but the Jiulong River Basin's cooler winter water temperatures will still limit the risk of Cirrhinus mrigala pangolins entering the Jiulong River Basin.	High
	51	9.02	Under the predicted future climatic conditions, are the risks of establishment within the risk assessment area posed by the taxon likely to increase, decrease or not change?	No change	Only one Cirrhinus mrigala was captured in Jiulong River Basin, suggesting that it is unable to establish a population in Jiulong River Basin for the time being, and that the low water temperatures in Jiulong River Basin during the winter months will continue to limit Cirrhinus mrigala growth.	High
	52	9.03	Under the predicted future climatic conditions, are the risks of dispersal within the risk assessment area posed by the taxon likely to increase, decrease or not change?	No change	The Jiulong River Basin is not a suitable climate for the Cirrhinus mrigala.	High
	53	9.04	Under the predicted future climatic conditions, what is the likely magnitude of future potential impacts by the taxon on biodiversity or ecosystem integrity and status?	No change	The Jiulong River Basin is not a suitable climate for the Cirrhinus mrigala.	High
	54	9.05	Under the predicted future climatic conditions, what is the likely magnitude of future potential impacts by the taxon on ecosystem structure or function?	No change	Only one Cirrhinus mrigala was detected during the Jiulong River Basin outreach survey, and the potential impacts of Cirrhinus mrigala on the Jiulong River Basin ecosystem are unlikely to change significantly in the future as its abundance is unlikely to change drastically.	High
	55	9.06	Under the predicted future climatic conditions, what is the likely magnitude of future potential impacts by the taxon on ecosystem services and related socio-economic factors?	No change	Only one Cirrhinus mrigala was detected during this Jiulong River Basin outreach survey, and its abundance in Jiulong River Basin is unlikely to change too drastically in the future, so the potential impacts of Cirrhinus mrigala on Jiulong River Basin's ecosystem services are unlikely to change significantly.	High
			Statistics
			Scores
			BRA	15
			BRA Outcome	Medium
			BRA+CCA	15
			BRA+CCA Outcome	Medium
			Score partition
			A. Biogeography/Historical	11
			1. Domestication/Cultivation	4
			2. Climate, distribution and introduction risk	1
			3. Invasive elsewhere	6
			B. Biology/Ecology	4
			4. Undesirable (or persistence) traits	0
			5. Resource exploitation	0
			6. Reproduction	-1
			7. Dispersal mechanisms	3
			8. Tolerance attributes	2
			C. Climate change	0
			9. Climate change	0
			Answered Questions
			Total	55
			A. Biogeography/Historical	13
			1. Domestication/Cultivation	3
			2. Climate, distribution and introduction risk	5
			3. Invasive elsewhere	5
			B. Biology/Ecology	36
			4. Undesirable (or persistence) traits	12
			5. Resource exploitation	2
			6. Reproduction	7
			7. Dispersal mechanisms	9
			8. Tolerance attributes	6
			C. Climate change	6
			9. Climate change	6
			Sectors affected
			Commercial	5
			Environmental	4
			Species or population nuisance traits	8
			Thresholds
			BRA	35.5
			BRA+CCA	35.5
			Confidence
			BRA+CCA	0.76
			BRA	0.77
			CCA	0.75
			Date and Time
		2024-10-29 22:06:13

## Sheet: Screening 5
				AS-ISK v2
			Taxon and Assessor details
			Category	Fishes and Lampreys (freshwater)
			Taxon name	Oreochromis mossambicus
			Common name	Mozambique tilapia
			Assessor	Feng ShiLong
			Risk screening context
			Reason and socio-economic benefits	Seriously affecting the ecological environment of the Jiulong River
			Risk assessment area	FuJian
			Taxonomy	freshwater fish
			Native range	Africa
			Introduced range	Jiulong River Basin
			URL
				Response	Justification (references or other information)	Confidence
	A. Biogeography/Historical
	1. Domestication/Cultivation
	1	1.01	Has the taxon been the subject of domestication for at least 20 generations?	Yes	The first successful introduction of Oreochromis mossambicus to China was in April 1957, when a Chinese fishery delegation visited Vietnam and 20 fry were presented by the Vietnamese government. Oreochromis mossambicus larvae are sexually mature for the first time in about 90 days after hatching, which takes about 90-120 days in East China and 180 days in North China. Meanwhile, Oreochromis mossa…	Very high
	2	1.02	Is the taxon harvested in the wild and likely to be sold or used in its live form?	Yes	Oreochromis mossambicus has delicious and tender meat with few bone spines, and the fish meat contains 78.78% moisture, 14.49% protein, 0.57% fat, and 54.3% meat content. [5] Due to the advantages of strong vitality, rapid reproduction, fast growth, few diseases, coarse diet, easy feeding, tasty and tender meat, few bone spines and high economic value, it has been widely transplanted to many temp…	Very high
	3	1.03	Does the taxon have invasive races, varieties, sub-taxa or congeners?	Yes	Nile tilapia, Tilapia zilotica, and Galileo tilapia are all invasive species, but Oreochromis mossambicus was only present in small quantities in this field survey.	Very high
	2. Climate, distribution and introduction risk
	4	2.01	How similar are the climatic conditions between the risk assessment area and the taxon's native range?	Medium	Oreochromis mossambicus is native to the coastal waters of East and Southern Africa up to the vicinity of Port Elizabeth. The high temperatures in all seasons of the group's origin and the high temperatures in the Jiulong River Basin in summer and fall and the low temperatures in spring and winter may have contributed to the fact that Oreochromis mossambicus was not found in large numbers in the …	High
	5	2.02	What is the quality of the climate matching data?	Medium	fundamental similarity	Medium
	6	2.03	Is the taxon already present outside of captivity in the risk assessment area?	Yes	This Jiulong River Basin field survey identified Oreochromis mossambicus at site 8	High
	7	2.04	How many potential vectors could the taxon use to enter the risk assessment area?	>1	1. A portion of the fish escaped during water replacement in the culture pond 2. Artificial releases and failure to screen Oreochromis mossambicus as an invasive species 3. Complexity of the Jiulong River Basin water system provides an opportunity for Oreochromis mossambicus to migrate freely into the area.	Very high
	8	2.05	Is the taxon currently found in close proximity to, and likely to enter, the risk assessment area in the near future (e.g. unintentional or intentional introductions)?	No	Preliminary survey of tilapia in Hua'an section of Jiulong River Basin - Fang Minjie: No samples of Oreochromis mossambicus, Oreochromis oryzae, Oreochromis nigricollis and Oreochromis mossambicus were collected in the present survey, which is related to the fact that the water temperature of Jiulong River Basin in winter is relatively low, and the natural conditions of Jiulong River Basin are un…	Very high
	3. Invasive elsewhere
	9	3.01	Has the taxon become naturalised outside its native range?	No	There's no such documentation.	High
	10	3.02	In the taxon's introduced range, are there any known adverse impacts to wild or commercial species?	No	The development of Oreochromis mossambicus populations is severely constrained by the Jiulong River Basin's low winter temperatures, which make Oreochromis mossambicus populations insufficiently low to jeopardize field resources or economic species.	High
	11	3.03	In the taxon's introduced range, are there any known adverse impacts to aquaculture?	No	The Jiulong River Basin has a very small number of sightings, only 1, without incurring additional cost control	Very high
	12	3.04	In the taxon's introduced range, are there any known adverse impacts to ecosystem services?	Yes	Tilapia has a competitive advantage over native fishes, and its proliferation and invasion in Jiulong River Basin may lead to the decline of biodiversity and fishery resources. Oreochromis mossambicus is an omnivorous fish that feeds mainly on plankton and plants. Oreochromis mossambicus is an omnivorous fish that feeds mainly on zooplankton and plants, and is very voracious and feeds a large amo…	Very high
	13	3.05	In the taxon's introduced range, are there any known adverse socio-economic impacts?	No	1 Tilapia have a competitive advantage over native fish species, and their spread and invasion in Jiululong River Basin waters may also lead to a decline in biodiversity and fisheries resources, but Oreochromis mossambicus is collected in relatively small quantities and is not suited to the environment of Jiululong River Basin waters to cause detrimental socio-economic impacts.	High
	B. Biology/Ecology
	4. Undesirable (or persistence) traits
	14	4.01	Is the taxon likely to be poisonous or pose other risks to human health?	No	Oreochromis mossambicus collected in the Jiulong River Basin is too small to be a hazard to human health	High
	15	4.02	Is the taxon likely to suppress the growth of one or more native species?	No	Tilapia have a competitive advantage over native fishes, and their spread and invasion in Jiulong River Basin waters may also lead to the decline of biodiversity and fishery resources. However, Oreochromis mossambicus populations are very small and are not sufficiently abundant to inhibit the growth of native species.	Very high
	16	4.03	Are there any threatened or protected native species that the taxon would parasitise in the risk assessment area?	No	Jiulong River Basin caught in numbers too low to jeopardize native protected species	High
	17	4.04	Is the taxon adaptable in terms of climatic and other environmental conditions, thus enhancing its potential persistence if it has invaded or is likely to invade the risk assessment area?	No	Oreochromis mossambicus is a tropical water demersal fish. It is a broadly thermophilic fish, capable of growing and reproducing in both freshwater and seawater, and can grow and reproduce in seawater from 30 to 40‰. It can grow and reproduce in both freshwater and seawater, and it can grow and reproduce in both 30～40‰ seawater. It needs to be tamed from freshwater to seawater, and it adopts the …	Very high
	18	4.05	Is the taxon likely to disrupt food-web structure or function in aquatic ecosystems if it has invaded or is likely to invade the risk assessment area?	No	Oreochromis mossambicus is an omnivorous fish that feeds mainly on zooplankton and plants. [2] The young tilapia feed on zooplankton, the juvenile tilapia feed on zooplankton and algae, and the adult tilapia mainly feed on algae, but also eat zooplankton and higher plants. However, their numbers in the Jiulong River Basin are too small to disrupt the ecosystem food web function.	High
	19	4.06	Is the taxon likely to exert adverse impacts on ecosystem services in the risk assessment area?	Yes	Tilapia have a competitive advantage over native fishes, and their proliferation and invasion in Jiulong River Basin may also lead to the decline of biodiversity and fishery resources. The decline of fishery resources will increase fishing pressure on small-scale fisheries. However, their numbers are too small to adversely affect the Jiulong River Basin ecosystem.	High
	20	4.07	Is the taxon likely to host or function as a vector for recognised pests and pathogens that are present in the risk assessment area?	No	There's no such documentation.	High
	21	4.08	Is the taxon likely to host or function as a vector for recognised pests and pathogens that are absent in the risk assessment area?	Yes	May have parasites and viruses attached	High
	22	4.09	Is the taxon likely to be released from captivity?	Yes	Some fry may be released during water changes in Oreochromis mossambicus ponds	High
	23	4.1	Is the taxon versatile in habitat use?	Yes	Oreochromis mossambicus survives in both still and running water	High
	24	4.11	Is it likely that the taxon's mode of existence or behaviours will reduce habitat quality for native species?	No	1 Oreochromis mossambicus is an omnivorous fish, mainly feeding on zooplankton and plants. [2] The young fish feed on zooplankton, the juvenile fish feed on zooplankton and algae, and the adult fish mainly feed on algae, but also eat zooplankton and higher plants. The feeding behavior of Oreochromis mossambicus can lead to deterioration of water quality conditions and a decrease in water clarity.…	High
	25	4.12	Is the taxon likely to maintain a viable population even when present in low densities (or persist in adverse conditions by way of a dormant form)?	No	Mosambique tilapia has the advantages of early maturity, strong fecundity, mixed diet, few diseases, salt tolerance and easy feeding. However, small size, poor cold resistance, big difference in growth between male and female, and degradation of varieties due to neglect of purification and breeding in the process of feeding, this fish is less and less for monoculture, and is only used as the fema…	High
	5. Resource exploitation
	26	5.01	Is the taxon likely to put threatened or protected native species under predation or competitive pressure in the risk assessment area?	No	The inability of Oreochromis mossambicus to form a population in the Jiulong River Basin poses a threat to protected species	Medium
	27	5.02	Is the taxon likely to sequester resources to the detriment of native species in the risk assessment area?	No	Low Oreochromis mossambicus populations in the Jiulong River Basin and inability to hoard resources adversely affects native species	High
	6. Reproduction
	28	6.01	Is the taxon likely to exhibit changes in reproductive strategy in response to environmental conditions?	Yes	The age of sexual maturity of Oreochromis mossambicus varies with the difference of average water temperature in different places. Juveniles first become sexually mature in about 90 days since hatching in southern China, and it takes about 90 to 120 days in eastern China and 180 days in northern China. Sexual maturity of the smallest, male fish mature minimum body length of 72 millimeters, weighi…	High
	29	6.02	Is the taxon likely to produce viable gametes or propagules in the risk assessment area?	No	One site identified during this Jiulong River Basin field survey found only one Oreochromis mossambicus, and it was not possible to say whether or not effective gametes or propagules could be produced.	High
	30	6.03	Is the taxon likely to hybridise with native species under natural conditions?	No	There's no such documentation.	Low
	31	6.04	Is the taxon likely to be hermaphroditic or to exhibit asexual reproduction?	No	Oreochromis mossambicus is dioecious and reproduces sexually.	High
	32	6.05	Is the taxon dependent on the presence of another species (or specific habitat features) to complete its life cycle?	Yes	Oreochromis mossambicus sex ratio, males slightly more than females, male to female ratio is 1:1.1 ~ 1:1.3. Spawning suitable water temperature 25 ~ 32 ℃, the lowest water temperature of 19 ~ 20 ℃, first of all, the male fish in the pond or a suitable location to dig a good spawning nest, the male fish swing tail scale, and then the head towards the bottom, the size of the hole with the size of t…	High
	33	6.06	Is the taxon likely to produce a large number of offspring or propagules?	No	Oreochromis mossambicus was found in the Jiulong River Basin in a population of only one, indicating that it is unable to produce large numbers of offspring in the Jiulong River Basin's aquatic environment	High
	34	6.07	How many time units (days, months, years) does the taxon require to reach the age at first reproduction?	3	3 months. The age of sexual maturity of Oreochromis mossambicus varies with the difference in average water temperatures in different places, with juveniles first becoming sexually mature in about 90 days from hatching in southern China, 90 to 120 days in eastern China, and 180 days in northern China.	High
	7. Dispersal mechanisms
	35	7.01	How many potential vectors or pathways could the taxon use to disperse within the risk assessment area (with suitable habitats nearby)?	>1	1. Leakage of fish fry from farms or encountering unexpected situations leading to the escape of some fish 2. Possible mixing of Oreochromis mossambicus in the purchase of fry due to the similarity in appearance of the juvenile fry 3. Unscreened releases 4. Possible spreading of Oreochromis mossambicus to more southerly waterways due to the complexity of Jiulong River Basin waterways and the into…	High
	36	7.02	Will any of these vectors or pathways bring the taxon in close proximity to one or more protected areas?	Yes	The number of this field survey was low, but it was still found and was an ornamental fish escapement	Medium
	37	7.03	Does the taxon have a means of actively attaching itself to hard substrata such that it enhances the likelihood of dispersal?	No	Attachment tubes of Oreochromis mossambicus without specialization formation	Very high
	38	7.04	Is natural dispersal of the taxon likely to occur as eggs or as seeds or spores in the risk assessment area?	No	Oreochromis mossambicus does not have this quality.	High
	39	7.05	Is natural dispersal of the taxon likely to occur as larvae or juveniles or as fragments or seedlings in the risk assessment area?	Yes	Oreochromis mossambicus breeding process, first of all, the male fish in the pond or a suitable location to dig a good spawning nest, the male fish swing tail scales, and then head down, the size of the hole with the size of the individual varies, the general diameter of 9 to 50 centimeters, the depth of 3 to 16 centimeters, the male fish guards in the nest, waiting for the female fish, the matur…	High
	40	7.06	Are any life stages of the taxon likely to migrate into the risk assessment area for reproduction?	No	Tilapia do not have migratory behavior or dispersal mechanisms	High
	41	7.07	Are propagules or eggs of the taxon likely to be dispersed in the risk assessment area by other species?	No	First of all, the male fish in the pond or a suitable location to dig a good spawning nest, the male fish swing tail scales, and then head down, the size of the hole with the size of the individual varies, generally 9 ~ 50 cm in diameter, 3 ~ 16 cm deep, the male fish guards in the nest, waiting for the female fish, mature female fish into the nest with the male fish pairing, followed by the spaw…	Very high
	42	7.08	Is dispersal of the taxon along any of the vectors or pathways mentioned in the previous seven Questions (35–41: i.e. either unintentional or intentional) likely to be rapid?	No	Oreochromis mossambicus will not spread very fast because of its low population size and its intolerance to low temperatures. Moreover, only one Oreochromis mossambicus was collected in Jiulong River Basin, indicating that it could not spread very fast in Oreochromis mossambicus.	High
	43	7.09	Is dispersal of the taxon density dependent?	Yes	Oreochromis mossambicus was detected at only one station during this Jiulong River Basin outreach survey, and spreads faster with higher densities.	High
	8. Tolerance attributes
	44	8.01	Is the taxon able to withstand being out of water for extended periods at some stage of its life cycle?	No	Oreochromis mossambicus water temperature of 20 ~ 21 ℃, the water oxygen content of 1.12 mg / liter life is normal, down to 0.64 mg / liter floating head, to 0.4 mg / liter fish body sinks to the bottom of the water, more likely to leave the water life	Very high
	45	8.02	Is the taxon tolerant of a wide range of water quality conditions?	Yes	Oreochromis mossambicus is a tropical water demersal fish. It is a broadly thermophilic fish, capable of growing and reproducing in both freshwater and seawater, and can grow and reproduce in seawater from 30 to 40‰. It can grow and reproduce in both freshwater and seawater, and it can grow and reproduce in both 30～40‰ seawater. It needs to be tamed from freshwater to seawater, and it adopts the …	High
	46	8.03	Can the taxon be controlled or eradicated in the wild with chemical, biological or other agents and means?	Yes	For water systems with small populations of Nile tilapia, i.e., sites at the frontiers of dispersal, early eradication and extinction using highly effective physical and chemical control measures is a more economical and feasible option. For example, in 2022, Gu Dangen's team improved the previously developed Nile tilapia-specific killing drug “Meprobamate” (Gu Dangen et al., 2018), which can be …	High
	47	8.04	Is the taxon likely to benefit from environmental or human disturbance?	Yes	Dams, reservoirs, etc. constructed by human activities may make their habitats more suitable for survival and reproduction.	Medium
	48	8.05	Is the taxon able to tolerate salinity levels that are higher or lower than those found in its usual environment?	Yes	Oreochromis mossambicus is a tropical water demersal fish. It is a broadly thermophilic fish, capable of growing and reproducing in both freshwater and seawater, and can grow and reproduce in seawater from 30 to 40‰. It can grow and reproduce in both freshwater and seawater, and can grow and reproduce in 30-40‰ seawater.	Very high
	49	8.06	Are there effective natural enemies of the taxon present in the risk assessment area?	No	Oreochromis mossambicus can open its dorsal fin for defense in case of danger, and except for some of the top predators in the water, some waterfowl, and humans, Oreochromis mossambicus has almost no natural predators.	Very high
	C. Climate change
	9. Climate change
	50	9.01	Under the predicted future climatic conditions, are the risks of entry into the risk assessment area posed by the taxon likely to increase, decrease or not change?	Increase	With the global warming and the increase of winter water temperature in Jiulong River Basin, the survival environment of Oreochromis mossambicus in Jiulong River Basin is gradually getting better, and the probability of its spread will increase.	High
	51	9.02	Under the predicted future climatic conditions, are the risks of establishment within the risk assessment area posed by the taxon likely to increase, decrease or not change?	No change	Oreochromis mossambicus was only found at one site in Jiulong River Basin during this field survey, and its population size in Jiulong River Basin can be constrained by low winter temperatures.	High
	52	9.03	Under the predicted future climatic conditions, are the risks of dispersal within the risk assessment area posed by the taxon likely to increase, decrease or not change?	No change	Oreochromis mossambicus was only found at one site in Jiulong River Basin during this field survey, and its population dispersal in Jiulong River Basin can be constrained by low winter temperatures.	High
	53	9.04	Under the predicted future climatic conditions, what is the likely magnitude of future potential impacts by the taxon on biodiversity or ecosystem integrity and status?	No change	Oreochromis mossambicus was only found at one site in Jiulong River Basin during this field survey, and its population spread in Jiulong River Basin would be constrained by low winter temperatures.	High
	54	9.05	Under the predicted future climatic conditions, what is the likely magnitude of future potential impacts by the taxon on ecosystem structure or function?	No change	Oreochromis mossambicus was only found at one site in Jiulong River Basin during this field survey, and its population spread in Jiulong River Basin will be constrained by low winter temperatures. No harmful effects on ecosystem function	High
	55	9.06	Under the predicted future climatic conditions, what is the likely magnitude of future potential impacts by the taxon on ecosystem services and related socio-economic factors?	No change	1. Oreochromis mossambicus was found only at one site in Jiulong River Basin during this field survey, and its population spread in Jiulong River Basin will be constrained by low winter temperatures. There will be no socio-economic impacts.	High
			Statistics
			Scores
			BRA	15
			BRA Outcome	Medium
			BRA+CCA	17
			BRA+CCA Outcome	Medium
			Score partition
			A. Biogeography/Historical	9
			1. Domestication/Cultivation	4
			2. Climate, distribution and introduction risk	2
			3. Invasive elsewhere	3
			B. Biology/Ecology	6
			4. Undesirable (or persistence) traits	3
			5. Resource exploitation	0
			6. Reproduction	-2
			7. Dispersal mechanisms	0
			8. Tolerance attributes	5
			C. Climate change	2
			9. Climate change	2
			Answered Questions
			Total	55
			A. Biogeography/Historical	13
			1. Domestication/Cultivation	3
			2. Climate, distribution and introduction risk	5
			3. Invasive elsewhere	5
			B. Biology/Ecology	36
			4. Undesirable (or persistence) traits	12
			5. Resource exploitation	2
			6. Reproduction	7
			7. Dispersal mechanisms	9
			8. Tolerance attributes	6
			C. Climate change	6
			9. Climate change	6
			Sectors affected
			Commercial	6
			Environmental	5
			Species or population nuisance traits	10
			Thresholds
			BRA	35.5
			BRA+CCA	35.5
			Confidence
			BRA+CCA	0.79
			BRA	0.79
			CCA	0.75
			Date and Time
		2024-10-29 21:50:06

## Sheet: Screening 6
				AS-ISK v2
			Taxon and Assessor details
			Category	Fishes and Lampreys (freshwater)
			Taxon name	Oreochromis aureus
			Common name	Blue tilapia
			Assessor	Feng ShiLong
			Risk screening context
			Reason and socio-economic benefits	Seriously affecting the ecological environment of the Jiulong River
			Risk assessment area	FuJian
			Taxonomy	freshwater fish
			Native range	Africa
			Introduced range	Jiulong River Basin
			URL
				Response	Justification (references or other information)	Confidence
	A. Biogeography/Historical
	1. Domestication/Cultivation
	1	1.01	Has the taxon been the subject of domestication for at least 20 generations?	Yes	In April 1981, the Guangzhou City Aquatic Research Institute of Guangdong Province, China, introduced through Hong Kong from Taiwan Province 250 young fish of this species whose yolk sacs had not yet been absorbed, and 242 of them survived in Guangzhou. These fish were the progeny of the original breeding introduced from Ein Hamifratz Fish Hatchery, Israel, in Taiwan Province in 1974, and were tr…	Very high
	2	1.02	Is the taxon harvested in the wild and likely to be sold or used in its live form?	Yes	Oreochromis aureus has the advantages of tasty meat, tender meat, few bone spines, etc. Its flavor is comparable to ocean snapper and flounder, and its commodity value is high. Tilapia is mainly used for processing fish fillets and as raw material for frozen surimi. Oreochromis aureus is regarded as an alternative to traditional white meat fish species and is increasingly favored by the European …	Very high
	3	1.03	Does the taxon have invasive races, varieties, sub-taxa or congeners?	Yes	Tilapia such as Nile tilapia, zipper tilapia, and Galileo tilapia are invasive	Very high
	2. Climate, distribution and introduction risk
	4	2.01	How similar are the climatic conditions between the risk assessment area and the taxon's native range?	Medium	Oreochromis aureus is native to Cameroon, Chad, Egypt, Mali, Niger, Nigeria, Senegal, Israel, Jordan, Saudi Arabia and other countries in Africa and parts of Central Asia. These countries have high temperatures in all seasons and low precipitation. While Jiulong River Basin in Fujian has high temperature in summer and fall with abundant rainfall, the temperature decreases in spring and fall. Alth…	High
	5	2.02	What is the quality of the climate matching data?	Medium	Slightly similar	Medium
	6	2.03	Is the taxon already present outside of captivity in the risk assessment area?	Yes	Oreochromis aureus was detected at three stations during this Jiulong River Basin field survey.	High
	7	2.04	How many potential vectors could the taxon use to enter the risk assessment area?	>1	1. Due to the similarity in morphology of tilapia fry, they may be mixed in when purchasing other fry 2. Fish escaping as a result of water change in the breeding ponds or sudden flooding 3. Fujian's complex water system allows Oreochromis aureus to migrate freely into the area 4. Blindly releasing fish without screening the released fish species to see if they are invasive fish species.	Very high
	8	2.05	Is the taxon currently found in close proximity to, and likely to enter, the risk assessment area in the near future (e.g. unintentional or intentional introductions)?	No	The number of individuals and species of tilapia showed a tendency from the upper Jiulong River Basin (north) to the lower Jiulong River Basin (south), and tilapia has become a major group in some waters. Oreochromis aureus was found in all three stations of the Jiulong River Basin field survey.	High
	3. Invasive elsewhere
	9	3.01	Has the taxon become naturalised outside its native range?	Yes	Risk analysis of alien fish invasion in Guangxi inland waters He Jiayang1 , Oreochromis aureus was assessed as high risk in Guangxi, indicating that it has been naturalized in the country.	High
	10	3.02	In the taxon's introduced range, are there any known adverse impacts to wild or commercial species?	Yes	Oreochromis aureus is an intentionally introduced species that has adverse effects on indigenous fish. It has clustering habits and zone-occupying behavior. [9] Omnivorous fish with a wide diet, feeding on a variety of algae, organic detritus and artificial feed. [10] The minimum age for reproduction is 1 winter. At water temperatures of 25-30 degrees Celsius, it can reproduce once every 30-50 da…	Very high
	11	3.03	In the taxon's introduced range, are there any known adverse impacts to aquaculture?	Yes	Oreochromis aureus has become populated in the Jiulong River Basin and requires additional costs to manage.1 Physical Control Targeted control experiments are conducted in areas of dense Oreochromis aureus population, and manual removal is conducted with specific mesh gear. 2 Chemical control In areas where Oreochromis aureus damage is more severe, ponds can be cleared with quicklime before the p…	High
	12	3.04	In the taxon's introduced range, are there any known adverse impacts to ecosystem services?	Yes	From the proportion of individual number and weight in the catch, it can be seen that tilapia has become a major species or even a dominant species in some waters of the Jiulong River. The small number of species caught in this survey is related to the small number of surveys. However, tilapia has a competitive advantage over native fishes, and its spread and invasion in Jiulong River Basin may l…	Very high
	13	3.05	In the taxon's introduced range, are there any known adverse socio-economic impacts?	Yes	Oreochromis aureus severely constrains biodiversity among natives by competing with native fish for food, increasing fishing pressure on indigenous species.	High
	B. Biology/Ecology
	4. Undesirable (or persistence) traits
	14	4.01	Is the taxon likely to be poisonous or pose other risks to human health?	No	There's no such documentation.	High
	15	4.02	Is the taxon likely to suppress the growth of one or more native species?	Yes	Tilapia increase water turbidity by transferring nutrients from the benthos to pelagic habitats through sediment resuspension caused by their foraging behavior on benthic organisms or by nesting in boreholes (Jiménez-Montealegre et al., 2002; Mayer, 2020). This turbidity reduces light penetration and benthic algal biomass, and also impairs the growth of submerged plants, affecting the primary pro…	High
	16	4.03	Are there any threatened or protected native species that the taxon would parasitise in the risk assessment area?	Yes	Oreochromis aureus prey on native species larvae.	High
	17	4.04	Is the taxon adaptable in terms of climatic and other environmental conditions, thus enhancing its potential persistence if it has invaded or is likely to invade the risk assessment area?	Yes	Oreochromis aureus is one of the most cold-tolerant species in the genus Tilapia, which can still live normally at 10°C, and can widely survive in 12-40°C water temperature conditions, with growth temperatures of 16-36°C and optimal growth temperatures of mainly 28-32°C. The fish has a lower critical temperature limit of 7-13°C, a lower lethal temperature limit of 3.95°C, and an upper lethal temp…	Very high
	18	4.05	Is the taxon likely to disrupt food-web structure or function in aquatic ecosystems if it has invaded or is likely to invade the risk assessment area?	Yes	Several studies have shown that omnivorous tilapia can affect lake ecosystems through multiple pathways, with significant negative impacts on water quality in shallow lakes (Gupta and Acosta, 2004; Zhang et al., 2017). Tilapia increase water turbidity by transferring nutrients from benthic to pelagic habitats through their foraging behavior on benthic organisms or by causing sediment resuspension…	Very high
	19	4.06	Is the taxon likely to exert adverse impacts on ecosystem services in the risk assessment area?	Yes	The invasion of Oreochromis aureus affects the stability of fishery resources and the income of fishermen, on the one hand, it will compete with other fish cultured in nets for food resources, leading to an increase in bait feeding, and on the other hand, Oreochromis aureus competes with the indigenous fish and increases the fishing pressure on the indigenous fish.	High
	20	4.07	Is the taxon likely to host or function as a vector for recognised pests and pathogens that are present in the risk assessment area?	No	There's no such documentation.	High
	21	4.08	Is the taxon likely to host or function as a vector for recognised pests and pathogens that are absent in the risk assessment area?	No	There's no such documentation.	High
	22	4.09	Is the taxon likely to be released from captivity?	Yes	1 Oreochromis aureus breeding ponds may escape from some of the Oreochromis aureus during water changes in the ponds or sudden natural disasters such as heavy rains.	High
	23	4.1	Is the taxon versatile in habitat use?	Yes	Oreochromis aureus is one of the most cold-tolerant species in the genus Tilapia, which can still live normally at 10°C, and can widely survive in 12-40°C water temperature conditions, with growth temperatures of 16-36°C and optimal growth temperatures of mainly 28-32°C. The fish has a lower critical temperature limit of 7-13°C, a lower lethal temperature limit of 3.95°C, and an upper lethal temp…	Very high
	24	4.11	Is it likely that the taxon's mode of existence or behaviours will reduce habitat quality for native species?	Yes	Omnivorous tilapia can affect lake ecosystems through a variety of pathways, with significant negative impacts on water quality in shallow lakes (Gupta and Acosta, 2004; Zhang et al., 2017). Tilapia increase water turbidity by transferring nutrients from the benthos to pelagic habitats through sediment resuspension caused by their foraging behavior on benthic organisms or nesting in boreholes (Ji…	Very high
	25	4.12	Is the taxon likely to maintain a viable population even when present in low densities (or persist in adverse conditions by way of a dormant form)?	Yes	Oreochromis aureus is in its origin in Cameroon, Chad, Egypt, Mali, Niger, Nigeria, Senegal, Israel, Jordan, Saudi Arabia and other countries in Africa and parts of Central Asia. These countries have high temperatures in all seasons, low precipitation, and have already produced a certain population density, while Jiulong River Basin in Fujian has high temperatures in summer and fall, abundant rai…	High
	5. Resource exploitation
	26	5.01	Is the taxon likely to put threatened or protected native species under predation or competitive pressure in the risk assessment area?	Yes	Tilapia also has a clear competitive advantage over native fish populations, competing with native species for food and living space, or capturing the eggs and fry of other species, reducing biodiversity and destroying fishery resources (De Vos et al., 1990; Vicente and Fonseca-Alves, 2013). Its spread and invasion in the waters of the Jiulong River may also lead to the decline of biodiversity an…	Very high
	27	5.02	Is the taxon likely to sequester resources to the detriment of native species in the risk assessment area?	No	Smaller population densities of Oreochromis aureus will not have a significant impact on native species	High
	6. Reproduction
	28	6.01	Is the taxon likely to exhibit changes in reproductive strategy in response to environmental conditions?	Yes	Oreochromis aureus can reproduce every 30-50 days at a water temperature of 25-30°C. The sex ratio of offspring is 1:1. Sexually mature males not only have a more distinctive marital coloration than females during the breeding season, but also have body length and weight greater than females of the same age, the ratio of body height to length is greater than females, and the soft stripes of the d…	High
	29	6.02	Is the taxon likely to produce viable gametes or propagules in the risk assessment area?	Yes	Oreochromis aureus could not give birth in that year, and in the second year, the female and male gonads matured, and if the water temperature was suitable, they could spawn and reproduce, and the minimum age for reproduction was 1 winter age, and the mature minimum body length of the female fish was 12.6 centimeters, with a weight of 58 grams; and the male fish had a body length of 10 centimeter…	High
	30	6.03	Is the taxon likely to hybridise with native species under natural conditions?	No	Tilapia interspecies hybrids are all other tilapia that are also invasive	High
	31	6.04	Is the taxon likely to be hermaphroditic or to exhibit asexual reproduction?	No	Oreochromis aureus is dioecious and reproduces sexually	Very high
	32	6.05	Is the taxon dependent on the presence of another species (or specific habitat features) to complete its life cycle?	Yes	During the breeding season, mature males establish a 0.7-1 m territory and dig a depressed spawning nest with their mouth and fins. The male guards the territory and the spawning nest and swims from time to time to schools of fish passing from the vicinity until he leads a mature female into the nest, where she spawns and fertilizes the eggs, which she carries away in her mouth.	High
	33	6.06	Is the taxon likely to produce a large number of offspring or propagules?	Yes	Oreochromis aureus is a multiple spawning fish. Different periods of dissection of the female sex drying, can be seen in different periods of development of the eggs, different body length of the amount of eggs carried by the individual varies greatly, to the first stage of the ovary as a standard, dissected 33, body length of 17-20 cm of the amount of eggs carried by the fish 450-1764, body leng…	High
	34	6.07	How many time units (days, months, years) does the taxon require to reach the age at first reproduction?	5	The first sexual maturity of Oreochromis aureus is at the age of 4-6 months. Sexually mature individuals mature their gonads several times a year and spawn in batches; fertilized eggs hatch in the female's mouth. The average length (16.00±0.9) and average weight (131.8±22.9) of the sexually mature parents were 2.4±1.9 gonads, and the absolute fecundity (893.6±265.8 grains) was 2.4±1.9 gonads.	High
	7. Dispersal mechanisms
	35	7.01	How many potential vectors or pathways could the taxon use to disperse within the risk assessment area (with suitable habitats nearby)?	>1	1、Aquaculture abandonment and escape 2、Aquaculture fry transportation, because of the similarity with other tilapia fry so it is very easy to be mixed with other farmed fish to be brought in. 3 Blindly releasing fish without screening whether they are invasive fish species.	Very high
	36	7.02	Will any of these vectors or pathways bring the taxon in close proximity to one or more protected areas?	No	Oreochromis aureus population densities are low, with collections at only three sites, and not yet close enough to reach protected areas	High
	37	7.03	Does the taxon have a means of actively attaching itself to hard substrata such that it enhances the likelihood of dispersal?	No	Oreochromis aureus without specialized formation of adsorption organs	Very high
	38	7.04	Is natural dispersal of the taxon likely to occur as eggs or as seeds or spores in the risk assessment area?	No	During the breeding season, mature males establish a 0.7-1 m territory and dig a depressed spawning nest with their mouth and fins. The male guards the territory and the spawning nest and swims from time to time to fish passing from the vicinity until he leads a mature female into the nest, where she spawns and fertilizes the eggs, which she carries away in her mouth. The female leaves the nest w…	High
	39	7.05	Is natural dispersal of the taxon likely to occur as larvae or juveniles or as fragments or seedlings in the risk assessment area?	Yes	During the breeding season, mature males establish a 0.7-1 m territory and dig a depressed spawning nest with their mouth and fins. The male guards the territory and the spawning nest and swims from time to time to fish passing from the vicinity until he leads a mature female into the nest, where she spawns and fertilizes the eggs, which she carries away in her mouth. The female leaves the nest w…	High
	40	7.06	Are any life stages of the taxon likely to migrate into the risk assessment area for reproduction?	No	Tilapia do not have migratory behavior or dispersal mechanisms	High
	41	7.07	Are propagules or eggs of the taxon likely to be dispersed in the risk assessment area by other species?	No	Tilapia propagules or clutches are not characterized by dispersal through other migratory bodies.	High
	42	7.08	Is dispersal of the taxon along any of the vectors or pathways mentioned in the previous seven Questions (35–41: i.e. either unintentional or intentional) likely to be rapid?	Yes	Oreochromis aureus first become sexually mature at 4-6 months of age; sexually mature individuals mature their gonads several times a year and spawn in batches; fertilized eggs are incubated in the female's mouth.	High
	43	7.09	Is dispersal of the taxon density dependent?	Yes	As fish density increases, the rate of onset of dispersal increases due to increased interactions between individuals and faster information transfer.	High
	8. Tolerance attributes
	44	8.01	Is the taxon able to withstand being out of water for extended periods at some stage of its life cycle?	No	Li Jiale et al: Introduction and study of Oreochromis aureus in mainland China: Generally speaking, the oxygen consumption rate of fish is related to the size of the individual, with large individuals having a low oxygen consumption rate and small individuals having a high oxygen consumption rate. Oreochromis aureus is the same. Oreochromis aureus is similar to Nile tilapia and Oreochromis mossam…	Very high
	45	8.02	Is the taxon tolerant of a wide range of water quality conditions?	Yes	The fish has a wide range of salinity adaptations, living in freshwater as well as brackish or saltwater, and is also less disease-prone in saltwater, at 5%. It is far more hardy in brackish water than in freshwater, and grows well in seawater ponds where salinity fluctuates above and below 40 muscle, but the highest salinity recorded for reproduction is only 18.99.[2] The fish is well adapted to…	High
	46	8.03	Can the taxon be controlled or eradicated in the wild with chemical, biological or other agents and means?	Yes	In areas where tilapia are widely distributed, integrated management combining physical and chemical control, biological control and genetic control is needed. (1) Physical control. The fisheries authorities should take the lead in mobilizing the local people to carry out regular and concentrated fishing and removing of tilapia in waters with high population densities, so as to reduce the number …	High
	47	8.04	Is the taxon likely to benefit from environmental or human disturbance?	Yes	Oreochromis aureus is native to Africa. [8] It lives in warm ponds, still and lakes, and running water. It has clustering habits and zone-occupying behavior. The construction of reservoirs has created more still-water environments that are more conducive to the reproduction of Oreochromis aureus	High
	48	8.05	Is the taxon able to tolerate salinity levels that are higher or lower than those found in its usual environment?	Yes	Li Jiale et al: Introduction and study of Oreochromis aureus in mainland China: Oreochromis aureus is a widely saline fish that can live in both freshwater and seawater. The salinity tolerance of tilapia varies among species. Li et al. (1999b) showed that the salinity tolerance of Oreochromis aureus was better than that of Taiwan red tilapia, Neo tilapia and two strains of tilapia, Jifu and “78”,…	Very high
	49	8.06	Are there effective natural enemies of the taxon present in the risk assessment area?	No	Oreochromis aureus, like the vast majority of tilapia, has few natural predators in China except for some waterfowl, top predators, humans	High
	C. Climate change
	9. Climate change
	50	9.01	Under the predicted future climatic conditions, are the risks of entry into the risk assessment area posed by the taxon likely to increase, decrease or not change?	Increase	Tilapia species are all tropical fish and they do not tolerate low temperatures. However, different species of tilapia have different abilities to withstand low temperatures. Oreochromis aureus is more resistant to cold than Nile tilapia, and it can live normally in water at 8°C. The data provided by Xie Zhongming (1995) showed that Oreochromis aureus can live at 8°C for a long time. According to…	High
	51	9.02	Under the predicted future climatic conditions, are the risks of establishment within the risk assessment area posed by the taxon likely to increase, decrease or not change?	No change	Quantitative population densities of Oreochromis aureus are small in the Jiulong River Basin	High
	52	9.03	Under the predicted future climatic conditions, are the risks of dispersal within the risk assessment area posed by the taxon likely to increase, decrease or not change?	No change	Oreochromis aureus was found at only three sites during this field survey.	High
	53	9.04	Under the predicted future climatic conditions, what is the likely magnitude of future potential impacts by the taxon on biodiversity or ecosystem integrity and status?	No change	As can be seen from the tilapia species, number of individuals, and weight as a proportion of the catch, tilapia have become the dominant species in some of the Jiulong River Basin waters, but Oreochromis aureus is less abundant and far less invasive to the Jiulong River Basin environment than Zi's tilapia, Galileo's tilapia, Nile tilapia, etc.	High
	54	9.05	Under the predicted future climatic conditions, what is the likely magnitude of future potential impacts by the taxon on ecosystem structure or function?	No change	Quantitative population densities of Oreochromis aureus are small in the Jiulong River Basin	High
	55	9.06	Under the predicted future climatic conditions, what is the likely magnitude of future potential impacts by the taxon on ecosystem services and related socio-economic factors?	No change	Quantitative population densities of Oreochromis aureus are small in the Jiulong River Basin	High
			Statistics
			Scores
			BRA	37.5
			BRA Outcome	High
			BRA+CCA	39.5
			BRA+CCA Outcome	High
			Score partition
			A. Biogeography/Historical	19.5
			1. Domestication/Cultivation	4
			2. Climate, distribution and introduction risk	2
			3. Invasive elsewhere	13.5
			B. Biology/Ecology	18
			4. Undesirable (or persistence) traits	9
			5. Resource exploitation	5
			6. Reproduction	-1
			7. Dispersal mechanisms	0
			8. Tolerance attributes	5
			C. Climate change	2
			9. Climate change	2
			Answered Questions
			Total	55
			A. Biogeography/Historical	13
			1. Domestication/Cultivation	3
			2. Climate, distribution and introduction risk	5
			3. Invasive elsewhere	5
			B. Biology/Ecology	36
			4. Undesirable (or persistence) traits	12
			5. Resource exploitation	2
			6. Reproduction	7
			7. Dispersal mechanisms	9
			8. Tolerance attributes	6
			C. Climate change	6
			9. Climate change	6
			Sectors affected
			Commercial	16
			Environmental	11
			Species or population nuisance traits	16.5
			Thresholds
			BRA	35.5
			BRA+CCA	35.5
			Confidence
			BRA+CCA	0.82
			BRA	0.83
			CCA	0.75
			Date and Time
		2024-10-29 21:45:05

## Sheet: Screening 7
				AS-ISK v2
			Taxon and Assessor details
			Category	Fishes and Lampreys (freshwater)
			Taxon name	Oreochromis niloticus
			Common name	Nile tilapia
			Assessor	Feng ShiLong
			Risk screening context
			Reason and socio-economic benefits	Seriously affecting the ecological environment of the Jiulong River
			Risk assessment area	FuJian
			Taxonomy	freshwater fish
			Native range	Africa
			Introduced range	Jiulong River Basin
			URL
				Response	Justification (references or other information)	Confidence
	A. Biogeography/Historical
	1. Domestication/Cultivation
	1	1.01	Has the taxon been the subject of domestication for at least 20 generations?	Yes	1 Preliminary Survey of Tilapia Species in Hua'an Section of Jiulong River Basin (Fang Minjie 2015)	Very high
	2	1.02	Is the taxon harvested in the wild and likely to be sold or used in its live form?	Yes	-1. Oreochromis niloticus is sold live when caught in the wild due to its high abundance, relatively low price point, high nutritional content and fast growth.	Very high
	3	1.03	Does the taxon have invasive races, varieties, sub-taxa or congeners?	Yes	Like Galileo tilapia, Zee tilapia, Oreochromis aureus,	Very high
	2. Climate, distribution and introduction risk
	4	2.01	How similar are the climatic conditions between the risk assessment area and the taxon's native range?	Medium	Oreochromis niloticus is native to the Nile River system in Africa. The optimum growing water temperature is 25-32 degrees Celsius. The upper lethal temperature is 42℃, the lower limit is 10℃. 14-15℃ appetite loss. 10℃ completely do not feed. At the same time belongs to the broad salinity fish, can adapt to a wide range of salinity changes. The Nile River system, where it originates from, is char…	High
	5	2.02	What is the quality of the climate matching data?	Medium	Slightly similar	Medium
	6	2.03	Is the taxon already present outside of captivity in the risk assessment area?	Yes	Preliminary Survey of Tilapia Species in Jiulong River Basin Hua'an Section - Fangmin outstanding literature documented that there are a large number of Oreochromis niloticus accidentally in the wild water body, and the current field survey to a large number of tilapia, which contains Oreochromis niloticus.	Very high
	7	2.04	How many potential vectors could the taxon use to enter the risk assessment area?	>1	Invasion Risk Assessment and Prevention and Control Countermeasures of Exotic Farmed Fish--Taking Oreochromis niloticus as an Example -Xu Xudan Xu: The main way for Oreochromis niloticus to invade our country is the intentional introduction of the species.22 Oreochromis niloticus were first introduced from the Sudanese territory of the Nile River by the Yangtze River Fisheries Research Institute …	Very high
	8	2.05	Is the taxon currently found in close proximity to, and likely to enter, the risk assessment area in the near future (e.g. unintentional or intentional introductions)?	Yes	Invasion Risk Assessment and Countermeasures for Prevention and Control of Exotic Farmed Fish-Taking Oreochromis niloticus as an Example-Xu Xudan Xu: Oreochromis niloticus belongs to tropical fishes, and its habitat areas in China are Guangdong, Guangxi, Hainan and other provinces (autonomous regions). These areas are well developed and crisscrossed with water systems, which provide conditions fo…	Very high
	3. Invasive elsewhere
	9	3.01	Has the taxon become naturalised outside its native range?	Yes	Jiulong River Basin Hua'an section of the preliminary survey of tilapia - Fang Minjie: survey waters tilapia species are Qi's tilapia, Oreochromis niloticus and Gallia tilapia 3 species. Tilapia species accounted for 35.96% and 30.63% of the total number and weight of catches in this survey, respectively. The highest proportion of tilapia was found in the Tamkou River section, which accounted for…	High
	10	3.02	In the taxon's introduced range, are there any known adverse impacts to wild or commercial species?	Yes	Invasion Risk Assessment and Countermeasures for Prevention and Control of Exotic Farmed Fish-Taking Oreochromis niloticus as an Example-Xuudan Xu: The harm of Oreochromis niloticus to the ecosystem is mainly reflected in 2 aspects. (1) Crowding out the ecological niche. Oreochromis niloticus has a strong adaptive ability, does not require high water quality of the living environment, and has a s…	Very high
	11	3.03	In the taxon's introduced range, are there any known adverse impacts to aquaculture?	Yes	Large numbers of Oreochromis niloticus are collected in the Jiulong River Basin and are large enough to require additional costs to control the population.	High
	12	3.04	In the taxon's introduced range, are there any known adverse impacts to ecosystem services?	Yes	Invasion Risk Assessment and Countermeasures for Prevention and Control of Exotic Farmed Fish-Taking Oreochromis niloticus as an Example-Xuudan Xu: The harm of Oreochromis niloticus to the ecosystem is mainly reflected in 2 aspects. (1) Crowding out the ecological niche. Oreochromis niloticus has a strong adaptive ability, does not require high water quality of the living environment, and has a s…	Very high
	13	3.05	In the taxon's introduced range, are there any known adverse socio-economic impacts?	Yes	On the one hand, Oreochromis niloticus has a strong adaptive ability, does not have high requirements for the quality of the living environment, and has a strong fertility and mixed diet, which will form a strong competition with local species in terms of food and space, forming a dominant population in the natural waters, resulting in the reduction or disappearance of local fish species, and the…	High
	B. Biology/Ecology
	4. Undesirable (or persistence) traits
	14	4.01	Is the taxon likely to be poisonous or pose other risks to human health?	No	Invasive Risk Assessment and Prevention and Control Countermeasures of Exotic Farmed Fish - A Case Study of Oreochromis niloticus - Xu Xudan: There is no literature data yet to show that Oreochromis niloticus causes direct impacts on human health.	High
	15	4.02	Is the taxon likely to suppress the growth of one or more native species?	Yes	1. Oreochromis niloticus competes strongly with native omnivorous fishes, which may lead to a significant reduction or even disappearance of indigenous species (Vos et al., 1990; Weyl, 2008). Oreochromis niloticus also affects the benthic-plankton habitat coupling through “upward effect” and “downward effect” (Mei Xueying et al., 2021). 2. Oreochromis niloticus has strong adaptive ability, does n…	Very high
	16	4.03	Are there any threatened or protected native species that the taxon would parasitise in the risk assessment area?	No	No protected species found in Jiulong River Basin	Medium
	17	4.04	Is the taxon adaptable in terms of climatic and other environmental conditions, thus enhancing its potential persistence if it has invaded or is likely to invade the risk assessment area?	Yes	Invasion Risk Assessment and Prevention and Control Countermeasures of Exotic Farmed Fish-Taking Oreochromis niloticus as an Example-Xudan Xu: Oreochromis niloticus has a strong adaptive ability, which is reflected in various aspects such as adaptation to climate change as well as disease resistance. Its tolerance range of temperature, salinity and dissolved oxygen is wide. The temperature range …	Very high
	18	4.05	Is the taxon likely to disrupt food-web structure or function in aquatic ecosystems if it has invaded or is likely to invade the risk assessment area?	Yes	1.Oreochromis niloticus has an omnivorous diet (Peterson et al., 2006). Oreochromis niloticus has a strong predatory ability, even actively pursuing swimming animals and swallowing larger food items (Liu Huanliang et al., 1994). 2. Oreochromis niloticus competes strongly with native omnivorous fishes, which can lead to a significant reduction or even disappearance of indigenous species (Vos et al…	Very high
	19	4.06	Is the taxon likely to exert adverse impacts on ecosystem services in the risk assessment area?	Yes	Oreochromis niloticus competes strongly with native omnivorous fish, which can lead to a significant reduction or even disappearance of indigenous species (Vos et al., 1990; Weyl, 2008). It will cause fishermen to catch fish species, as well as angling species to decrease significantly, which in turn affects the income level.2. Oreochromis niloticus can significantly increase the total nitrogen a…	High
	20	4.07	Is the taxon likely to host or function as a vector for recognised pests and pathogens that are present in the risk assessment area?	No	There's no such documentation.	Low
	21	4.08	Is the taxon likely to host or function as a vector for recognised pests and pathogens that are absent in the risk assessment area?	No	There's no such documentation.	Low
	22	4.09	Is the taxon likely to be released from captivity?	Yes	Oreochromis niloticus may escape from the treatment of transportation water, and there is a high probability of escape from culture outlets or in the event of flood hazards	High
	23	4.1	Is the taxon versatile in habitat use?	Yes	Ecological adaptability: Oreochromis niloticus is a tropical fish, suitable temperature range of 16-38 ℃, optimal growth water temperature 24-32 ℃, the fastest growth at 30 ℃. The upper limit of lethal temperature is 42℃, the lower limit is 10℃. 14-15℃ appetite loss. 10℃ no feeding at all. Oreochromis niloticus is very tolerant to low dissolved oxygen (Zhang Zhongying et al., 1982). It is also hi…	Very high
	24	4.11	Is it likely that the taxon's mode of existence or behaviours will reduce habitat quality for native species?	Yes	Oreochromis niloticus can significantly increase the concentration of total nitrogen and total phosphorus in the water, which provides a large amount of nutrient salts for phytoplankton growth, increasing the density of planktonic algae and decreasing the transparency of the water body (Liu Hui et al., 2008; Zhang et al., 2017)	Very high
	25	4.12	Is the taxon likely to maintain a viable population even when present in low densities (or persist in adverse conditions by way of a dormant form)?	Yes	Oreochromis niloticus has been found to have established populations in its area of origin, in the Jiulong River Basin where it was introduced, in the waters of Guangxi and Guangdong, in the Yangtze River Basin, and in many other parts of the world, suggesting that it can maintain an effective population at low densities	High
	5. Resource exploitation
	26	5.01	Is the taxon likely to put threatened or protected native species under predation or competitive pressure in the risk assessment area?	Yes	Oreochromis niloticus competes strongly with native omnivorous fishes, which can lead to a significant decline or even disappearance of indigenous species (Vos et al., 1990; Weyl, 2008). It also affects benthic-planktonic habitat coupling through “upwelling” and “downwelling” effects (Mei Xueying et al., 2021).	Very high
	27	5.02	Is the taxon likely to sequester resources to the detriment of native species in the risk assessment area?	Yes	Oreochromis niloticus will take over native species resources	High
	6. Reproduction
	28	6.01	Is the taxon likely to exhibit changes in reproductive strategy in response to environmental conditions?	Yes	Oreochromis niloticus has a strong reproductive ability and strong juvenile protection behavior. Oreochromis niloticus reaches sexual maturity in 4 months, and the gonads of sexually mature individuals mature several times a year and spawn in batches, with a minimum spawning cycle of 25 d (Wu Fuhuang et al., 1991). Compared with many freshwater and marine fishes (Chen Gang, 1996), the early sexua…	Very high
	29	6.02	Is the taxon likely to produce viable gametes or propagules in the risk assessment area?	Yes	Oreochromis niloticus spawns 3-4 times a year with an interval of 30-40 days in Guangdong and Fujian. In the Yangtze River Basin, it spawns 2-3 times a year, with an interval of 30-50 days. The amount of the second spawning is more than the amount of the first spawning. The amount of eggs carried by Oreochromis niloticus varies according to the size of individuals. For individuals weighing 100 gr…	High
	30	6.03	Is the taxon likely to hybridise with native species under natural conditions?	Yes	Tilapia species are capable of natural interspecific mating (Jiale and Sifa, 2001), but distant hybridization is difficult (Yundong and Xiaoqin, 2006; Hong Yang et al.)	High
	31	6.04	Is the taxon likely to be hermaphroditic or to exhibit asexual reproduction?	No	Oreochromis niloticus is dioecious, with large differences in developmental size between males and females, and larger males, with no sexual reproduction.	Very high
	32	6.05	Is the taxon dependent on the presence of another species (or specific habitat features) to complete its life cycle?	No	Oreochromis niloticus does not require specialized habitat conditions for reproduction	High
	33	6.06	Is the taxon likely to produce a large number of offspring or propagules?	Yes	.. Oreochromis niloticus belongs to the multiple spawning type, and its breeding period in the Dongjiang River is around May-November, and its mature oocyte length diameter ranges from 1.7-2.65 mm. The absolute fecundity of individuals ranged from 737 to 9395, with an average of 3319; the spawning capacity varied from 279 to 3561, with an average of 1258; the relative fecundity of body length (FL…	High
	34	6.07	How many time units (days, months, years) does the taxon require to reach the age at first reproduction?	4	Oreochromis niloticus reaches sexual maturity in 4 months, and the gonads of sexually mature individuals mature several times a year and spawn in batches, with a minimum spawning cycle of 25 d (Wu Fuhuang et al., 1991).	High
	7. Dispersal mechanisms
	35	7.01	How many potential vectors or pathways could the taxon use to disperse within the risk assessment area (with suitable habitats nearby)?	>1	Invasion Risk Assessment and Countermeasures for Prevention and Control of Exotic Farmed Fish-Taking Oreochromis niloticus as an Example-Xu Xudan Xu: Oreochromis niloticus belongs to tropical fishes, and its habitat areas in China are Guangdong, Guangxi, Hainan and other provinces (autonomous regions). These areas are well developed and crisscrossed with water systems, which provide conditions fo…	High
	36	7.02	Will any of these vectors or pathways bring the taxon in close proximity to one or more protected areas?	Yes	Oreochromis niloticus has proximity to mangrove-protected wetlands in the Jiulong River Basin	High
	37	7.03	Does the taxon have a means of actively attaching itself to hard substrata such that it enhances the likelihood of dispersal?	No	Oreochromis niloticus does not have the specialization to form organs with adsorption capacity.	High
	38	7.04	Is natural dispersal of the taxon likely to occur as eggs or as seeds or spores in the risk assessment area?	No	Oreochromis niloticus does not have this characteristic.	High
	39	7.05	Is natural dispersal of the taxon likely to occur as larvae or juveniles or as fragments or seedlings in the risk assessment area?	Yes	In this field survey of Jiulong River Basin, Oreochromis niloticus was basically found in all areas except the upper and middle reaches of Bei Creek in the areas of mountain forest conservation and restoration and village environment enhancement	High
	40	7.06	Are any life stages of the taxon likely to migrate into the risk assessment area for reproduction?	No	Oreochromis niloticus does not have migratory behavior or dispersal mechanisms	High
	41	7.07	Are propagules or eggs of the taxon likely to be dispersed in the risk assessment area by other species?	No	Oreochromis niloticus mature males camp and dig nests, and after fertilization of eggs in the nests, females take the fertilized eggs into their mouths and leave the nests. Fertilized eggs hatch in the female's mouth until the young are able to feed on natural bait, which usually takes about 15 d (Qiu Qianru et al., 1979). Juveniles will gather near the parent fish for a few days and will be take…	High
	42	7.08	Is dispersal of the taxon along any of the vectors or pathways mentioned in the previous seven Questions (35–41: i.e. either unintentional or intentional) likely to be rapid?	Yes	Oreochromis niloticus has strong environmental adaptability and fecundity, and a large number of Oreochromis niloticus were caught during the field survey in Jiulong River Basin, indicating that it is spreading fast.	High
	43	7.09	Is dispersal of the taxon density dependent?	Yes	When the density of Oreochromis niloticus increases, the rate of dispersal may increase. This is because as the density of the fish population increases, there is an increase in the interaction between individual fish and an increase in the ability and speed of information transfer, which accelerates the dispersal of the fish population.	High
	8. Tolerance attributes
	44	8.01	Is the taxon able to withstand being out of water for extended periods at some stage of its life cycle?	No	Oreochromis niloticus is very tolerant to low oxygen. Zhang C.Y. et al. (1982) reported that the oxygen consumption rate of Oreochromis niloticus ranged from 0.068 to 0.251 mg-g-1-h-1, and the asphyxiation point ranged from 0.07 to 0.23 mg-L-1, which was lower than that of cyprinid, grass carp, and crucian carp, among other species. However, Oreochromis niloticus could not leave the water for a l…	Very high
	45	8.02	Is the taxon tolerant of a wide range of water quality conditions?	Yes	The tilapia has a high adaptive capacity, which is reflected in various aspects such as adaptation to climate change and disease resistance. Its tolerance range for temperature, salinity and dissolved oxygen is wide. The temperature range of Oreochromis niloticus is 16-42 ℃, and the optimum temperature is 24-32 ℃ (Li Sifa, 1998). According to the experimental results of Wu Fuhuang and Liu Hanwen …	Very high
	46	8.03	Can the taxon be controlled or eradicated in the wild with chemical, biological or other agents and means?	Yes	1. For the emergency control of escaped Oreochromis niloticus in small waters, relevant research has been carried out in China, and an organophosphorus drug, “Meprobamate”, has been screened, which has a significant effect on the specific elimination of Oreochromis niloticus (Gu Dang'en et al., 2018; Ma Guangming et al., 2014). The management of invasive organisms should comprehensively apply bio…	Very high
	47	8.04	Is the taxon likely to benefit from environmental or human disturbance?	Yes	1. regarding natural disasters, some of the Oreochromis niloticus breeding ponds will escape from the ponds after experiencing floods and heavy rains 2. as a result of the construction of water conservancy projects formed a large reservoir area, these still water reservoirs further provide Oreochromis niloticus a place to reproduce and reproduce, Jiulong River Basin has established many power sta…	High
	48	8.05	Is the taxon able to tolerate salinity levels that are higher or lower than those found in its usual environment?	Yes	Oreochromis niloticus is a broadly saline fish that can adapt to a wide range of salinities and can be moved directly from freshwater to salinities of 15‰. It can move directly from freshwater into seawater with a salinity of 15‰, and vice versa. If you start from a lower salinity (15 ‰ below), gradually increase the salinity, after a short period of domestication, and finally can grow normally i…	Very high
	49	8.06	Are there effective natural enemies of the taxon present in the risk assessment area?	No	Adult tilapia have almost no natural predators, as they spread their “spines” all over their body to intimidate predators, and except for a few birds, top predators and humans, tilapia have almost no nemesis. In southern Chinese waters, tilapia are the nemesis of native fish.	High
	C. Climate change
	9. Climate change
	50	9.01	Under the predicted future climatic conditions, are the risks of entry into the risk assessment area posed by the taxon likely to increase, decrease or not change?	Increase	The temperature range of Oreochromis niloticus is 16-42 ℃, and the optimum temperature is 24-32 ℃ (Li Sifa, 1998). According to Wu Fuhuang and Liu Hanwen (1997), the minimum lethal temperature of Oreochromis niloticus is 5.5 ℃, the minimum feeding temperature is 11 ℃, the minimum overwintering temperature is 13 ℃, and the minimum reproduction temperature is 20-21 ℃.	High
	51	9.02	Under the predicted future climatic conditions, are the risks of establishment within the risk assessment area posed by the taxon likely to increase, decrease or not change?	Increase	Oreochromis niloticus is a warm-water fish native to the tropics and subtropics, belonging to the genus Oreochromis in the family Perciformes, family Cichlidae, and is a larger species in the genus Oreochromis niloticus (Wang Binxian, 1979). It has high fecundity, fast growth, tolerance of roughage and adaptability (Chen Shengjun et al., 2007), and can grow in freshwater, brackish freshwater and …	High
	52	9.03	Under the predicted future climatic conditions, are the risks of dispersal within the risk assessment area posed by the taxon likely to increase, decrease or not change?	Increase	Tilapia such as Oreochromis niloticus, Qi's tilapia and Gallia tilapia have basically adapted to the ecological environment of Jiulong River Basin waters and can reproduce freely and normally, and have become one of the dominant species in Jiulong River Basin waters.	High
	53	9.04	Under the predicted future climatic conditions, what is the likely magnitude of future potential impacts by the taxon on biodiversity or ecosystem integrity and status?	Higher	Due to the small number of this survey, the number of species caught was low, but the analysis of the catches showed that tilapia has become one of the major species in Jiulong River Basin. Oreochromis niloticus competes strongly with native omnivorous fishes, which can lead to a significant reduction or even disappearance of indigenous species (Vos et al., 1990; Weyl, 2008). It also affects bent…	High
	54	9.05	Under the predicted future climatic conditions, what is the likely magnitude of future potential impacts by the taxon on ecosystem structure or function?	Higher	Oreochromis niloticus can significantly increase the concentration of total nitrogen and total phosphorus in the water, which provides a large amount of nutrient salts for phytoplankton growth, increasing the density of planktonic algae and decreasing the transparency of the water body (Liu Hui et al., 2008; Zhang et al., 2017)	High
	55	9.06	Under the predicted future climatic conditions, what is the likely magnitude of future potential impacts by the taxon on ecosystem services and related socio-economic factors?	Higher	The invasion of Oreochromis niloticus has affected ecological resources and fishermen's income. On the one hand, the mass reproduction of Oreochromis niloticus seriously squeezes the survival space of local fish, affects the local biodiversity, increases the fishing pressure of local species, and reduces the fishing pressure of fishermen; however, on the other hand, the export of large quantities…	High
			Statistics
			Scores
			BRA	45.5
			BRA Outcome	High
			BRA+CCA	57.5
			BRA+CCA Outcome	High
			Score partition
			A. Biogeography/Historical	21.5
			1. Domestication/Cultivation	4
			2. Climate, distribution and introduction risk	4
			3. Invasive elsewhere	13.5
			B. Biology/Ecology	24
			4. Undesirable (or persistence) traits	8
			5. Resource exploitation	7
			6. Reproduction	3
			7. Dispersal mechanisms	1
			8. Tolerance attributes	5
			C. Climate change	12
			9. Climate change	12
			Answered Questions
			Total	55
			A. Biogeography/Historical	13
			1. Domestication/Cultivation	3
			2. Climate, distribution and introduction risk	5
			3. Invasive elsewhere	5
			B. Biology/Ecology	36
			4. Undesirable (or persistence) traits	12
			5. Resource exploitation	2
			6. Reproduction	7
			7. Dispersal mechanisms	9
			8. Tolerance attributes	6
			C. Climate change	6
			9. Climate change	6
			Sectors affected
			Commercial	20
			Environmental	16
			Species or population nuisance traits	28.5
			Thresholds
			BRA	35.5
			BRA+CCA	35.5
			Confidence
			BRA+CCA	0.81
			BRA	0.82
			CCA	0.75
			Date and Time
		2024-10-29 21:42:50

## Sheet: Screening 8
				AS-ISK v2
			Taxon and Assessor details
			Category	Fishes and Lampreys (freshwater)
			Taxon name	Coptodon zillii
			Common name	Redbelly tilapia
			Assessor	Feng ShiLong
			Risk screening context
			Reason and socio-economic benefits	Seriously affecting the ecological environment of the Jiulong River
			Risk assessment area	FuJian
			Taxonomy	freshwater fish
			Native range	Africa
			Introduced range	Jiulong River Basin
			URL
				Response	Justification (references or other information)	Confidence
	A. Biogeography/Historical
	1. Domestication/Cultivation
	1	1.01	Has the taxon been the subject of domestication for at least 20 generations?	Yes	Freshwater Fish from Thailand_Cai Qingming; Preliminary Investigation of Tilapia in Hua'an Section of Jiulong River Basin_Fang Minjie	Very high
	2	1.02	Is the taxon harvested in the wild and likely to be sold or used in its live form?	Yes	Tilapia zillii has a saleable value, and Zhangzhou and Xiamen in southern Fujian have become the bases for tilapia fry production and culture. Most of the counties and cities under the jurisdiction of Zhangzhou are located within the Jiulong River Basin, and the production of tilapia cultured in 2000 exceeded 3,000 t in Xiangcheng District, Longhai City, and Nanjing County (Zhong Chuanming and Lu…	Very high
	3	1.03	Does the taxon have invasive races, varieties, sub-taxa or congeners?	Yes	Like Galileo tilapia, Nile tilapia, Oreochromis aureus, and so on.	Very high
	2. Climate, distribution and introduction risk
	4	2.01	How similar are the climatic conditions between the risk assessment area and the taxon's native range?	Medium	Coptodon zillii originates from the Nile River Basin in Africa, mainly in Egypt, Sudan and Uganda. These areas usually have a hot and dry climate, which is suitable for the growth and reproduction of tilapia. Fujian is located in the East Asian tropical monsoon climate region, with a mild and humid climate and four distinct seasons. Compared with the origin of Coptodon zillii, Fujian has a milder…	High
	5	2.02	What is the quality of the climate matching data?	Medium	basically the same	High
	6	2.03	Is the taxon already present outside of captivity in the risk assessment area?	Yes	Preliminary Survey of Tilapia Species in Jiulong River Basin Hua'an Section -Fang Minjie, In addition to the literature documenting the presence of large quantities of Coptodon zillii in wild waters, the current outreach surveys to large quantities of Coptodon zillii and Coptodon zillii as the dominant species.	Very high
	7	2.04	How many potential vectors could the taxon use to enter the risk assessment area?	>1	Current status of Coptodon zillii invasion in China and suggestions for prevention and control-Xing Ying: Coptodon zillii was introduced from Thailand in 1978 and was cultured in the coastal provinces of southern China (e.g., Guangdong, Fujian and Guangxi). Although it is hardy and has good reproductive ability, it has not been cultured in large quantities because of its small size and slow growt…	Very high
	8	2.05	Is the taxon currently found in close proximity to, and likely to enter, the risk assessment area in the near future (e.g. unintentional or intentional introductions)?	Yes	In summary, Guangdong Province, Guangxi Zhuang Autonomous Region and Fujian Province are the most seriously invaded by Coptodon zillii. As far as we know, Coptodon zillii is distributed as far north as Qiandao Lake, and due to the geographic characteristics of Qiandao Lake, Coptodon zillii should have been brought in by human beings, and its invasion has a tendency of expanding from the south to …	Very high
	3. Invasive elsewhere
	9	3.01	Has the taxon become naturalised outside its native range?	Yes	Preliminary survey of tilapia in Hua'an section of Jiulong River Basin - Fang Minjie, this survey found that there were 3 species of tilapia in Hua'an section of the main stream of Beixi River of Jiulong River Basin, which accounted for 15% of the number of fish species collected during the survey, and the number of tilapia individuals and their weights accounted for 35.96% and 30.63% of the catc…	Very high
	10	3.02	In the taxon's introduced range, are there any known adverse impacts to wild or commercial species?	Yes	Preliminary survey of tilapia in Hua'an section of Jiulong River Basin - Fang Minjie, the number of individuals and species of tilapia from the upper (north) to the lower (south) reaches of Jiulong River Basin showed a trend from absent to present and from few to many, and tilapia have become the major group in some waters. Tilapia species have competitive advantages over native fishes, and their…	Very high
	11	3.03	In the taxon's introduced range, are there any known adverse impacts to aquaculture?	Yes	1 Physical control Carry out targeted control experiments in the waters where Coptodon zillii is dense, and screen specific nets for manual removal. 2 Chemical control In areas where Coptodon zillii is more serious, before stocking the pond with fry, use quicklime or tea bran to clear the pond to kill Coptodon zillii, and the incoming water must be filtered through a 30 mesh to 40 mesh sieve, so …	High
	12	3.04	In the taxon's introduced range, are there any known adverse impacts to ecosystem services?	Yes	Preliminary Survey of Tilapia in Hua'an Section of Jiulong River Basin - Fang Minjie, Tilapia have become the dominant species in some waters of Jiulong River Basin. The small number of species caught in this survey is related to the small number of surveys. However, tilapia have a competitive advantage over native fishes, and their proliferation and invasion in Jiulong River Basin may lead to th…	High
	13	3.05	In the taxon's introduced range, are there any known adverse socio-economic impacts?	Yes	The invasion and spread of Coptodon zillii affects the stability of fishery resources and fishermen's income. On the one hand, Coptodon zillii competes with other fish cultured in net pens for food resources, which increases the consumption of bait and reduces the value of cultured fish; on the other hand, Coptodon zillii competes with indigenous fish for food resources, which increases the press…	High
	B. Biology/Ecology
	4. Undesirable (or persistence) traits
	14	4.01	Is the taxon likely to be poisonous or pose other risks to human health?	Yes	Human health risks: In addition to the potential risks to the health of aquatic organisms, the transmission of diseases by tilapia may also pose a threat to human health. If tilapia carry pathogens that can infect humans, this may lead to the spread of infectious diseases among populations and cause public health problems.	Medium
	15	4.02	Is the taxon likely to suppress the growth of one or more native species?	Yes	As Oreochromis niloticus densities increased, native fish densities gradually decreased and abundance, length, and weight decreased, suggesting that Oreochromis niloticus competed with native species for food resources (Shuai et al., 2019). Therefore, Coptodon zillii may overlap spatial and trophic ecological niches with native fishes in the southern Chinese water system, and it may gradually rep…	Very high
	16	4.03	Are there any threatened or protected native species that the taxon would parasitise in the risk assessment area?	Yes	Tilapia prey on the larvae or eggs of other native species.	High
	17	4.04	Is the taxon adaptable in terms of climatic and other environmental conditions, thus enhancing its potential persistence if it has invaded or is likely to invade the risk assessment area?	Yes	Current situation of Coptodon zillii invasion in China and suggestions for prevention and control_Xing Ying, Coptodon zillii has strong cold tolerance and can survive at a water temperature of 6.5 ℃ (Lu Zhongkang,1987). This characteristic enables it to adapt to the winter water temperature in the southern waters of China, such as the Pearl River system, the southeastern coastal system, and even …	Very high
	18	4.05	Is the taxon likely to disrupt food-web structure or function in aquatic ecosystems if it has invaded or is likely to invade the risk assessment area?	Yes	Coptodon zillii invasion in China and recommendations for prevention and control_Xing Ying, Coptodon zillii has a large population in some of the invaded river reaches and has low food selectivity and high food intake, which makes use of nutrient resources that are not used by local fishes. Coptodon zillii ingests a large amount of aquatic plants, and the reduction of benthic algae and aquatic pl…	Very high
	19	4.06	Is the taxon likely to exert adverse impacts on ecosystem services in the risk assessment area?	Yes	The invasion and spread of Coptodon zillii affects the stability of fishery resources and fishermen's income. On the one hand, Coptodon zillii competes with other fish cultured in net pens for food resources, which increases the consumption of bait and reduces the value of cultured fish; on the other hand, Coptodon zillii competes with indigenous fish for food resources, which increases the press…	High
	20	4.07	Is the taxon likely to host or function as a vector for recognised pests and pathogens that are present in the risk assessment area?	No	It's not documented.	Medium
	21	4.08	Is the taxon likely to host or function as a vector for recognised pests and pathogens that are absent in the risk assessment area?	Yes	Human health risks: In addition to the potential risks to the health of aquatic organisms, the transmission of diseases by tilapia may also pose a threat to human health. If tilapia carry pathogens that can infect humans, this may lead to the spread of infectious diseases among populations and cause public health problems.	Medium
	22	4.09	Is the taxon likely to be released from captivity?	Yes	Coptodon zillii has been found in abundance at many stations in the Jiulong River Basin.	High
	23	4.1	Is the taxon versatile in habitat use?	Yes	Coptodon zillii has a strong cold tolerance and can survive at a water temperature of 6.5 ℃ (Lu Zhongkang,1987). This characteristic enables it to adapt to the winter water temperature in the southern waters of China, such as the Pearl River system, the southeastern coastal system, and even the Yangtze River system.Gu et al. (2018) found that the ratio of Oreochromis zillii to Coptodon niloticus …	Very high
	24	4.11	Is it likely that the taxon's mode of existence or behaviours will reduce habitat quality for native species?	Yes	Habitat disruption Feeding and excretory habits of tilapia can lead to increased turbidity in aquatic habitats, and changes in habitat turbidity can alter total nitrogen (N) and total phosphorus (P) in freshwater ecosystems, which can affect periphyton and phytoplankton biomass (Liu et al., 2023). Since Coptodon zillii spawning behavior requires digging nests in the substrate, this can also enhan…	Very high
	25	4.12	Is the taxon likely to maintain a viable population even when present in low densities (or persist in adverse conditions by way of a dormant form)?	Yes	1, Coptodon zillii is very tolerant, with established population densities and large numbers in its native range or in the Jiulong River Basin	Medium
	5. Resource exploitation
	26	5.01	Is the taxon likely to put threatened or protected native species under predation or competitive pressure in the risk assessment area?	Yes	Coptodon zillii has a large population in some of the invaded reaches and has low food selectivity and high food intake, utilizing nutrient resources not used by native fish. Coptodon zillii feeds on a large number of aquatic plants, and the reduction of benthic algae and aquatic plants results in the release of nutrients from the sediment and increased turbidity in the water, which contributes t…	Very high
	27	5.02	Is the taxon likely to sequester resources to the detriment of native species in the risk assessment area?	Yes	As the density of Oreochromis niloticus increased, the density of native fishes gradually decreased and their abundance, length and weight decreased, suggesting that Oreochromis niloticus competed with native species for food resources (Shuai et al., 2019). Therefore, Coptodon zillii may overlap spatial and trophic ecological niches with native fishes in southern China's aquatic systems, and it m…	High
	6. Reproduction
	28	6.01	Is the taxon likely to exhibit changes in reproductive strategy in response to environmental conditions?	Yes	Coptodon zillii is a substrate-spawning tilapia that exhibits monogamy and biparental care of young during the breeding season. In tropical waters where water temperatures are above 20 °C, it is active throughout the year; in the temperate waters of Lake Kinneret, Israel, it breeds only from April to August (Bruton et al., 1992). In its native range, mature individuals begin courtship and mate ch…	Very high
	29	6.02	Is the taxon likely to produce viable gametes or propagules in the risk assessment area?	Yes	Coptodon zillii reaches sexual maturity and reproduces in the same year of birth (Zhao Lizhao,2019), with the peak of reproduction occurring in May-October (He Yaosheng et al.,2013) in the waters of South China. Ho et al. (2013) found that the average absolute fecundity of Coptodon zillii in Dongjiang was as high as 7991. In a comparative study of the reproductive biology of two invasive tilapia,…	Very high
	30	6.03	Is the taxon likely to hybridise with native species under natural conditions?	Yes	Coptodon zillii (Tilapia zillii) is an invasive species and natural hybridization with native species has been reported in some areas. Such hybridization may result in genetic modification of native species, affecting their ecosystems.	Low
	31	6.04	Is the taxon likely to be hermaphroditic or to exhibit asexual reproduction?	No	Tilapia are dioecious and do not reproduce asexually.	High
	32	6.05	Is the taxon dependent on the presence of another species (or specific habitat features) to complete its life cycle?	No	In the Coptodon zillii's native range, when the water temperature exceeds 20 ℃, mature individuals begin courtship and mate selection, often nesting and spawning on sandy, silty substrates. The male establishes a territory, cleans the nest, and displays it to different females to attract one of them. The nesting process is a joint effort between the female and male (Bruton et al., 1992). The nest…	High
	33	6.06	Is the taxon likely to produce a large number of offspring or propagules?	Yes	In a preliminary study of fecundity of exotic Coptodon zillii individuals, orally hatched tilapia such as Oreochromis niloticus produced less than 350 eggs per spawning event [12], while non-orally hatched Coptodon zillii produced more than 12,000 eggs per spawning event [11]. In addition, the absolute fecundity of Coptodon zillii in this study was higher than that of Coptodon zillii from Lake Na…	Very high
	34	6.07	How many time units (days, months, years) does the taxon require to reach the age at first reproduction?	5	Coptodon zillii reaches sexual maturity and can reproduce in the year of birth (Zhao Lizhao,2019), with peak reproduction in May-October (He Yaosheng et al.,2013) in the waters of South China.	High
	7. Dispersal mechanisms
	35	7.01	How many potential vectors or pathways could the taxon use to disperse within the risk assessment area (with suitable habitats nearby)?	>1	Possible dispersal pathways of Oreochromis niloticus include: (1) aquaculture abandonment and escape, which is one of the most important dispersal pathways; (2) trade in ornamental fish, which is welcomed by some ornamental fish enthusiasts due to its small size and red belly, and can be easily purchased live on some online trading platforms; (3) transfer of aquatic fry, which is similar in appea…	Very high
	36	7.02	Will any of these vectors or pathways bring the taxon in close proximity to one or more protected areas?	Yes	Jiulong River Basin has an extremely wide distribution in the Jiulong River Basin, covering almost all of the basin, and is also close to the mangrove protected wetlands in the downstream estuaries	High
	37	7.03	Does the taxon have a means of actively attaching itself to hard substrata such that it enhances the likelihood of dispersal?	No	Coptodon zillii, also known as the red-bellied tilapia, belongs to the Perciformes, Cichlidae, Coptodon (Coptodon). The body is laterally compressed, usually dark brown with iridescence, dorsally darker, with 7-8 dark longitudinal stripes on the side of the body, and the caudal fin is truncate and concave. The tail fin is truncate and concave. The dorsal fin has a black spot behind it, and the ph…	Very high
	38	7.04	Is natural dispersal of the taxon likely to occur as eggs or as seeds or spores in the risk assessment area?	No	Tilapia does not have this characteristic	High
	39	7.05	Is natural dispersal of the taxon likely to occur as larvae or juveniles or as fragments or seedlings in the risk assessment area?	Yes	This field survey of the Jiulong River Basin found Coptodon zillii at almost all 31 stations except for the estuary area.	Very high
	40	7.06	Are any life stages of the taxon likely to migrate into the risk assessment area for reproduction?	No	Tilapia do not have migratory spreading behavior	High
	41	7.07	Are propagules or eggs of the taxon likely to be dispersed in the risk assessment area by other species?	Yes	Salt tolerance of tilapia (Oreochromis mossambicus) and research progress, Yu Yanling, Zhang Yongde.	High
	42	7.08	Is dispersal of the taxon along any of the vectors or pathways mentioned in the previous seven Questions (35–41: i.e. either unintentional or intentional) likely to be rapid?	Yes	Reduced fish species diversity and declining stocks of indigenous fish due to reduced biodiversity, declining water quality and anthropogenic disturbances are also important factors contributing to the rapid spread of tilapia.	High
	43	7.09	Is dispersal of the taxon density dependent?	Yes	When the density of Coptodon zillii increases, the rate of dispersal may increase. This is because at higher densities, there is an increase in interactions between individuals in the fish population, which may lead to faster information dissemination and agglomerative behavior.	High
	8. Tolerance attributes
	44	8.01	Is the taxon able to withstand being out of water for extended periods at some stage of its life cycle?	No	Coptodon zillii (Tilapia) is a fish that is able to adapt to low-oxygen environments to some extent, but is not a species that can leave the water for long periods of time. They usually need water to breathe and stay alive.	Very high
	45	8.02	Is the taxon tolerant of a wide range of water quality conditions?	Yes	Invasive Status of Coptodon zillii in China and Suggestions for Prevention and Control_Xing Ying, Coptodon zillii's feeding and excretory habits lead to an increase in turbidity in aquatic habitats, and changes in habitat turbidity can alter the total nitrogen (N) and phosphorus (P) in freshwater ecosystems, which can affect the surrounding plant and phytoplankton biomass (Liu et al., 2023). Sinc…	Very high
	46	8.03	Can the taxon be controlled or eradicated in the wild with chemical, biological or other agents and means?	Yes	Status of Coptodon zillii invasion in China and suggestions for prevention and control_Xing Ying, Comprehensive management with combination of measures. (1) Physical control. The fishery department should take the lead in mobilizing the local people to conduct regular fishing and removal of Coptodon zillii in the waters with high population density to reduce the number of its seed population; at …	Very high
	47	8.04	Is the taxon likely to benefit from environmental or human disturbance?	Yes	As a result of the construction of water conservancy projects, a large number of reservoirs have been formed, and the still-water environment of these reservoirs further provides a paradise for the reproduction and growth of Coptodon zillii, which is suitable for still-water environments such as lakes, and the Jiulong River Basin has been built up with a number of power stations, dams, reservoirs…	High
	48	8.05	Is the taxon able to tolerate salinity levels that are higher or lower than those found in its usual environment?	Yes	Coptodon zillii is also more tolerant to acidity and alkalinity than the average fish and can tolerate a pH range of 6 to 9 (Philippart et al., 1982). Coptodon zillii has a natural distribution in the waters of the Gulf of Suez in the Red Sea, Lake Kharun in Egypt, and the Gulf of Abu Ghraib in Egypt (salinity 36‰-45‰) (El-Sayed, 2006), and is considered to be one of the most salt-tolerant specie…	Very high
	49	8.06	Are there effective natural enemies of the taxon present in the risk assessment area?	No	As adults, tilapia have almost no natural predators because they spread their “spines” all over their body to intimidate predators. With the exception of a few waterfowl, top predators and humans, tilapia have few natural predators. In southern Chinese waters, tilapia have become the “nemesis” of native fish.	High
	C. Climate change
	9. Climate change
	50	9.01	Under the predicted future climatic conditions, are the risks of entry into the risk assessment area posed by the taxon likely to increase, decrease or not change?	Increase	Coptodon zillii has strong cold tolerance and can survive in water temperature of 6.5 ℃ (Lu Zhongkang,1987). This characteristic enables Coptodon zillii to adapt to the winter water temperature in the southern waters of China, such as the Pearl River system, the southeastern coastal system, and even the Yangtze River system.Gu et al. (2018) found that the ratio of Coptodon zillii to Oreochromis n…	High
	51	9.02	Under the predicted future climatic conditions, are the risks of establishment within the risk assessment area posed by the taxon likely to increase, decrease or not change?	Increase	Tilapia have the characteristics of extensive salinity, temperature tolerance, mixed diet, strong adaptability, early maturity, short spawning cycle and high fecundity. Under artificial culture conditions, young fish can reach sexual maturity in 4-5 months after hatching. In the south of China, the parents can naturally spawn 4-6 times between May and October, and the incubation of fertilized egg…	High
	52	9.03	Under the predicted future climatic conditions, are the risks of dispersal within the risk assessment area posed by the taxon likely to increase, decrease or not change?	Increase	Three species of Coptodon zillii, Oreochromis niloticus and Oreochromis gariepinus have basically adapted to the ecological environment of Jiulong River Basin and are able to grow and reproduce normally, which makes it difficult to completely remove them from natural waters with the current technological means (Hu Yinchang et al., 2012).	High
	53	9.04	Under the predicted future climatic conditions, what is the likely magnitude of future potential impacts by the taxon on biodiversity or ecosystem integrity and status?	Higher	The number of tilapia species, the number of individuals and the proportion of their weights in the catch can be seen. The number of tilapia species, the number of individuals and the proportion of their weights in the catches showed that tilapia have become the dominant species in some waters of the Jiulong River, or even the dominant species. The small number of species caught in this survey is…	High
	54	9.05	Under the predicted future climatic conditions, what is the likely magnitude of future potential impacts by the taxon on ecosystem structure or function?	Higher	As Oreochromis niloticus densities increased, native fish densities gradually decreased and abundance, length, and weight decreased, suggesting that Oreochromis niloticus competed with native species for food resources (Shuai et al., 2019). Therefore, Coptodon zillii may overlap spatial and trophic ecological niches with native fishes in the southern Chinese water system, and it may gradually rep…	High
	55	9.06	Under the predicted future climatic conditions, what is the likely magnitude of future potential impacts by the taxon on ecosystem services and related socio-economic factors?	Higher	The invasion and spread of Coptodon zillii has affected the stability of fishery resources and fishermen's income. On the one hand, Coptodon zillii competes with other fish cultured in net pens for food resources, which increases the consumption of bait and reduces the production value of the cultured fish; on the other hand, Coptodon zillii competes with indigenous fishes for food resources, whi…	High
			Statistics
			Scores
			BRA	50.5
			BRA Outcome	High
			BRA+CCA	62.5
			BRA+CCA Outcome	High
			Score partition
			A. Biogeography/Historical	21.5
			1. Domestication/Cultivation	4
			2. Climate, distribution and introduction risk	4
			3. Invasive elsewhere	13.5
			B. Biology/Ecology	29
			4. Undesirable (or persistence) traits	11
			5. Resource exploitation	7
			6. Reproduction	3
			7. Dispersal mechanisms	3
			8. Tolerance attributes	5
			C. Climate change	12
			9. Climate change	12
			Answered Questions
			Total	55
			A. Biogeography/Historical	13
			1. Domestication/Cultivation	3
			2. Climate, distribution and introduction risk	5
			3. Invasive elsewhere	5
			B. Biology/Ecology	36
			4. Undesirable (or persistence) traits	12
			5. Resource exploitation	2
			6. Reproduction	7
			7. Dispersal mechanisms	9
			8. Tolerance attributes	6
			C. Climate change	6
			9. Climate change	6
			Sectors affected
			Commercial	20
			Environmental	16
			Species or population nuisance traits	33.5
			Thresholds
			BRA	35.5
			BRA+CCA	35.5
			Confidence
			BRA+CCA	0.83
			BRA	0.84
			CCA	0.75
			Date and Time
		2024-10-29 21:29:19

## Sheet: Screening 9
				AS-ISK v2
			Taxon and Assessor details
			Category	Fishes and Lampreys (freshwater)
			Taxon name	Micropterus salmoide
			Common name	Largemouth black bass
			Assessor	Feng ShiLong
			Risk screening context
			Reason and socio-economic benefits	Seriously affecting the ecological environment of the Jiulong River
			Risk assessment area	FuJian
			Taxonomy	freshwater fish
			Native range	North America
			Introduced range	Jiulong River Basin
			URL
				Response	Justification (references or other information)	Confidence
	A. Biogeography/Historical
	1. Domestication/Cultivation
	1	1.01	Has the taxon been the subject of domestication for at least 20 generations?	Yes	Micropterus salmoide was introduced into captive breeding along the coast at a very early date	High
	2	1.02	Is the taxon harvested in the wild and likely to be sold or used in its live form?	Yes	Micropterus salmoide has high economic value	Very high
	3	1.03	Does the taxon have invasive races, varieties, sub-taxa or congeners?	No	There's no such documentation.	High
	2. Climate, distribution and introduction risk
	4	2.01	How similar are the climatic conditions between the risk assessment area and the taxon's native range?	Low	Hotter climate	Low
	5	2.02	What is the quality of the climate matching data?	Low	Hotter climate	Low
	6	2.03	Is the taxon already present outside of captivity in the risk assessment area?	Yes	Micropterus salmoide has been caught in the wild.	High
	7	2.04	How many potential vectors could the taxon use to enter the risk assessment area?	>1	Breeding escapes and releases.	Very high
	8	2.05	Is the taxon currently found in close proximity to, and likely to enter, the risk assessment area in the near future (e.g. unintentional or intentional introductions)?	No	Following the discovery of 1	High
	3. Invasive elsewhere
	9	3.01	Has the taxon become naturalised outside its native range?	Yes	Micropterus salmoide has invaded the coastal cities of Guangxi, Guangdong, and other	High
	10	3.02	In the taxon's introduced range, are there any known adverse impacts to wild or commercial species?	No	Population is too small to make an impact	High
	11	3.03	In the taxon's introduced range, are there any known adverse impacts to aquaculture?	No	Population is too small to make an impact	Very high
	12	3.04	In the taxon's introduced range, are there any known adverse impacts to ecosystem services?	No	Population is too small to make an impact	Very high
	13	3.05	In the taxon's introduced range, are there any known adverse socio-economic impacts?	No	Population is too small to make an impact	Very high
	B. Biology/Ecology
	4. Undesirable (or persistence) traits
	14	4.01	Is the taxon likely to be poisonous or pose other risks to human health?	No	There's no such documentation.	High
	15	4.02	Is the taxon likely to suppress the growth of one or more native species?	No	Population is too small to make an impact	Very high
	16	4.03	Are there any threatened or protected native species that the taxon would parasitise in the risk assessment area?	No	Population is too small to make an impact	High
	17	4.04	Is the taxon adaptable in terms of climatic and other environmental conditions, thus enhancing its potential persistence if it has invaded or is likely to invade the risk assessment area?	Yes	It can survive in the water temperature range of 1 to 36℃, and starts feeding above 10℃. When living normally, the dissolved oxygen in the water is required to be above 4 mg/liter, and when the dissolved oxygen is lower than 2 mg/liter, the young fish appear to float. Micropterus salmoide has a wide adaptability to salinity, not only can it live in freshwater, but also in brackish water with a sa…	High
	18	4.05	Is the taxon likely to disrupt food-web structure or function in aquatic ecosystems if it has invaded or is likely to invade the risk assessment area?	No	The current Micropterus salmoide population is too small to have established a population	High
	19	4.06	Is the taxon likely to exert adverse impacts on ecosystem services in the risk assessment area?	No	The current Micropterus salmoide population is too small and not yet established to cause adverse impacts.	High
	20	4.07	Is the taxon likely to host or function as a vector for recognised pests and pathogens that are present in the risk assessment area?	No	Micropterus salmoide does not act as a vector for pests or pathogens	High
	21	4.08	Is the taxon likely to host or function as a vector for recognised pests and pathogens that are absent in the risk assessment area?	No	There's no such documentation.	High
	22	4.09	Is the taxon likely to be released from captivity?	No	Micropterus salmoide does not reach such a very large size that being released	High
	23	4.1	Is the taxon versatile in habitat use?	No	Micropterus salmoide mainly inhabits in lakes and ponds with warmer water temperature and shallow water, preferring to inhabit in sandy or sandy mud and low turbidity static water environment, especially like to live in groups in clear slow-flowing water. Domesticated by artificial breeding, has been able to adapt to slightly fertile water quality. In ponds, it is generally active in the middle a…	High
	24	4.11	Is it likely that the taxon's mode of existence or behaviours will reduce habitat quality for native species?	Yes	Micropterus salmoide is an omnivorous fish that mainly feeds on meat, the open bait for newly hatched fry is rotifers and unarticulated larvae, the juvenile fish mainly feeds on branchiostoma, and the young fish mainly feeds on copepods. Juvenile fish with a length of 3.5 centimeters begin to feed on small fish, and when there is a lack of food, the phenomenon of self-cannibalism often occurs. It…	High
	25	4.12	Is the taxon likely to maintain a viable population even when present in low densities (or persist in adverse conditions by way of a dormant form)?	Yes	It can survive in the water temperature range of 1 to 36℃, and starts feeding above 10℃. When living normally, the dissolved oxygen in the water is required to be above 4 mg/liter, and when the dissolved oxygen is lower than 2 mg/liter, the young fish appear to float. Micropterus salmoide has a wide adaptability to salinity, not only can it live in freshwater, but also in brackish water with a sa…	High
	5. Resource exploitation
	26	5.01	Is the taxon likely to put threatened or protected native species under predation or competitive pressure in the risk assessment area?	No	Micropterus salmoide are currently too few in number to be a threat.	High
	27	5.02	Is the taxon likely to sequester resources to the detriment of native species in the risk assessment area?	No	There's no such documentation.	High
	6. Reproduction
	28	6.01	Is the taxon likely to exhibit changes in reproductive strategy in response to environmental conditions?	Yes	Micropterus salmoide have egg guarding, juvenile guarding behaviors	High
	29	6.02	Is the taxon likely to produce viable gametes or propagules in the risk assessment area?	No	Micropterus salmoide have not been caught to maturity in the Jiulong River Basin.	High
	30	6.03	Is the taxon likely to hybridise with native species under natural conditions?	No	There's no such documentation.	High
	31	6.04	Is the taxon likely to be hermaphroditic or to exhibit asexual reproduction?	No	Micropterus salmoide is dioecious and reproduces sexually. The male digs a pit with his tail and builds a nest, then lures the female into the nest to spawn. When the female fish spawns, she is driven by the male fish, who is responsible for guarding the fertilized eggs to hatch. Females weighing 1 kg carry 4 to 100,000 eggs. The eggs are sticky, but the adhesion is weak. Eggs are sticky but weak…	Very high
	32	6.05	Is the taxon dependent on the presence of another species (or specific habitat features) to complete its life cycle?	No	The male digs a pit with his tail and builds a nest, then lures the female into the nest to spawn. After the female has spawned, she is driven away by the male, who is responsible for guarding the fertilized eggs for hatching. Females weighing 1 kilogram carry 4 to 100,000 eggs. The eggs are sticky, but the adhesion is weak. Eggs are sticky but weakly adherent, and the eggs are sinking, with a di…	High
	33	6.06	Is the taxon likely to produce a large number of offspring or propagules?	Yes	The breeding season for Micropterus salmoide is from March to June, with mid to late April being the peak spawning season, with females carrying 40,000-100,000 eggs.	High
	34	6.07	How many time units (days, months, years) does the taxon require to reach the age at first reproduction?	>10	24 months	High
	7. Dispersal mechanisms
	35	7.01	How many potential vectors or pathways could the taxon use to disperse within the risk assessment area (with suitable habitats nearby)?	>1	Waterbody Introductions: Micropterus salmoide may be inadvertently introduced to new waters with waterbody exchanges and boat transportation. Fish and Release: Micropterus salmoide are returned to their original waters by anglers after being caught offsite, or taken to other areas when released. Environmental change: water movement due to climate change or engineering activities may help Micropte…	High
	36	7.02	Will any of these vectors or pathways bring the taxon in close proximity to one or more protected areas?	No	Current numbers are too low	High
	37	7.03	Does the taxon have a means of actively attaching itself to hard substrata such that it enhances the likelihood of dispersal?	No	There's no such documentation.	Very high
	38	7.04	Is natural dispersal of the taxon likely to occur as eggs or as seeds or spores in the risk assessment area?	No	There's no such documentation.	High
	39	7.05	Is natural dispersal of the taxon likely to occur as larvae or juveniles or as fragments or seedlings in the risk assessment area?	No	There's no such documentation.	High
	40	7.06	Are any life stages of the taxon likely to migrate into the risk assessment area for reproduction?	No	Micropterus salmoide does not have a dispersal mechanism.	High
	41	7.07	Are propagules or eggs of the taxon likely to be dispersed in the risk assessment area by other species?	No	There's no such documentation.	High
	42	7.08	Is dispersal of the taxon along any of the vectors or pathways mentioned in the previous seven Questions (35–41: i.e. either unintentional or intentional) likely to be rapid?	Yes	It can survive in the water temperature range of 1 to 36℃, and starts feeding above 10℃. When living normally, the dissolved oxygen in the water is required to be above 4 mg/liter, and when the dissolved oxygen is lower than 2 mg/liter, the young fish appear to float. Micropterus salmoide has a wide adaptability to salinity, not only can it live in freshwater, but also in brackish water with a sa…	High
	43	7.09	Is dispersal of the taxon density dependent?	Yes	The greater the population density, the faster the rate of dispersal	High
	8. Tolerance attributes
	44	8.01	Is the taxon able to withstand being out of water for extended periods at some stage of its life cycle?	No	Micropterus salmoide should not be left out of the water environment for long periods of time.	High
	45	8.02	Is the taxon tolerant of a wide range of water quality conditions?	No	Micropterus salmoide are relatively tolerant of water conditions, but still need to thrive in their proper water conditions. Their optimal conditions include adequate oxygenation, a pH roughly between 6.5 and 8, and water temperatures between 22 and 28 degrees Celsius. Although tolerant, if the water environment deviates too much from these ideal conditions, it may affect their health and growth …	High
	46	8.03	Can the taxon be controlled or eradicated in the wild with chemical, biological or other agents and means?	No	Micropterus salmoide is not generally removable by chemical methods, which are primarily used to remove pests, pathogens, etc., not fish. Micropterus salmoide is a fish that, if treatment or removal is required, usually requires physical methods such as capture, release, or removal.	High
	47	8.04	Is the taxon likely to benefit from environmental or human disturbance?	Yes	Reservoir creation would be more conducive to Micropterus salmoide survival and reproduction in still-water environments	High
	48	8.05	Is the taxon able to tolerate salinity levels that are higher or lower than those found in its usual environment?	No	Micropterus salmoide has a salinity tolerance of 10 percent	High
	49	8.06	Are there effective natural enemies of the taxon present in the risk assessment area?	No	As an exotic species, Micropterus salmoide has almost no natural enemies in our waters, especially in some off-the-beaten-path streams with good water quality, which does cause the extinction of small fishes in the waters, leading to regional ecological destruction of waters	High
	C. Climate change
	9. Climate change
	50	9.01	Under the predicted future climatic conditions, are the risks of entry into the risk assessment area posed by the taxon likely to increase, decrease or not change?	No change	The Jiulong River Basin does not have a favorable climate for Micropterus salmoide.	High
	51	9.02	Under the predicted future climatic conditions, are the risks of establishment within the risk assessment area posed by the taxon likely to increase, decrease or not change?	No change	Micropterus salmoide is still having a hard time overwintering and reproducing in the Jiulong River Basin	High
	52	9.03	Under the predicted future climatic conditions, are the risks of dispersal within the risk assessment area posed by the taxon likely to increase, decrease or not change?	No change	Micropterus salmoide is still having a hard time overwintering and reproducing in the Jiulong River Basin	High
	53	9.04	Under the predicted future climatic conditions, what is the likely magnitude of future potential impacts by the taxon on biodiversity or ecosystem integrity and status?	No change	Too few and hard to build groups	High
	54	9.05	Under the predicted future climatic conditions, what is the likely magnitude of future potential impacts by the taxon on ecosystem structure or function?	No change	Too few and hard to build groups	High
	55	9.06	Under the predicted future climatic conditions, what is the likely magnitude of future potential impacts by the taxon on ecosystem services and related socio-economic factors?	No change	Excessively low volume and low socio-economic impact	High
			Statistics
			Scores
			BRA	9
			BRA Outcome	Medium
			BRA+CCA	9
			BRA+CCA Outcome	Medium
			Score partition
			A. Biogeography/Historical	6
			1. Domestication/Cultivation	2
			2. Climate, distribution and introduction risk	2
			3. Invasive elsewhere	2
			B. Biology/Ecology	3
			4. Undesirable (or persistence) traits	3
			5. Resource exploitation	0
			6. Reproduction	0
			7. Dispersal mechanisms	-2
			8. Tolerance attributes	2
			C. Climate change	0
			9. Climate change	0
			Answered Questions
			Total	55
			A. Biogeography/Historical	13
			1. Domestication/Cultivation	3
			2. Climate, distribution and introduction risk	5
			3. Invasive elsewhere	5
			B. Biology/Ecology	36
			4. Undesirable (or persistence) traits	12
			5. Resource exploitation	2
			6. Reproduction	7
			7. Dispersal mechanisms	9
			8. Tolerance attributes	6
			C. Climate change	6
			9. Climate change	6
			Sectors affected
			Commercial	7
			Environmental	1
			Species or population nuisance traits	5
			Thresholds
			BRA	35.5
			BRA+CCA	35.5
			Confidence
			BRA+CCA	0.77
			BRA	0.77
			CCA	0.75
			Date and Time
		2024-10-29 22:08:36

## Sheet: Screening 10
				AS-ISK v2
			Taxon and Assessor details
			Category	Fishes and Lampreys (freshwater)
			Taxon name	Sarotherodon galilaeus
			Common name	Mango tilapia
			Assessor	Feng ShiLong
			Risk screening context
			Reason and socio-economic benefits	Seriously affecting the ecological environment of the Jiulong River
			Risk assessment area	FuJian
			Taxonomy	freshwater fish
			Native range	Africa
			Introduced range	Jiulong River Basin
			URL
				Response	Justification (references or other information)	Confidence
	A. Biogeography/Historical
	1. Domestication/Cultivation
	1	1.01	Has the taxon been the subject of domestication for at least 20 generations?	Yes	Sarotherodon galilaeus his biological characteristics and the preliminary observation of the effect of trial breeding - Wei Yusheng: China in 1978 the introduction of the fish, the water temperature at 25 ~ 31 ℃, after 120 ~ 140 days of rearing up to sexual maturity. It has been domesticated for more than 20 generations.	Very high
	2	1.02	Is the taxon harvested in the wild and likely to be sold or used in its live form?	Yes	Adult Sarotherodon galilaeus are similar in size to Oreochromis niloticus, and are large tilapia that have market value when caught	Very high
	3	1.03	Does the taxon have invasive races, varieties, sub-taxa or congeners?	Yes	Other subspecies of tilapia such as Coptromis niloticus, Coptodon zillii, Oreochromis aureus, etc. are invasive species	Very high
	2. Climate, distribution and introduction risk
	4	2.01	How similar are the climatic conditions between the risk assessment area and the taxon's native range?	Medium	Sarotherodon galilaeus is native to Africa, and its habitat characteristics are similar to Jiulong River Basin. The Jiulong River Basin field survey area has higher temperatures in summer and fall, abundant precipitation in all seasons, and fewer days of cooler temperatures, but there is an alternation of wet and dry seasons in its original habitat, which may be a point of difference between the …	High
	5	2.02	What is the quality of the climate matching data?	Medium	basically the same	Medium
	6	2.03	Is the taxon already present outside of captivity in the risk assessment area?	Yes	Preliminary Survey of Tilapia Species in Jiulong River Basin Hua'an Section -Fang Minjie: In addition to the literature, the area where Sarotherodon galilaeus is the dominant species also exists in this field survey	Very high
	7	2.04	How many potential vectors could the taxon use to enter the risk assessment area?	>1	1. invasion through complex interconnected water systems 2. loss or escape during breeding 3. deliberate human release resulting in	Very high
	8	2.05	Is the taxon currently found in close proximity to, and likely to enter, the risk assessment area in the near future (e.g. unintentional or intentional introductions)?	Yes	The invasion of Sarotherodon galilaeus in the southern region of China is the most serious, and it has seriously invaded Guangxi, Guangdong, Fujian and other places in China and has a tendency to expand outward. The number of individuals and species of Sarotherodon galilaeus from the upstream to the downstream of Jiulong River Basin shows a tendency from none to some, from a few to a large number…	Very high
	3. Invasive elsewhere
	9	3.01	Has the taxon become naturalised outside its native range?	Yes	A total of 20 species of fish and 3 species of tilapia were collected in the surveys, accounting for 15% of the total number of species caught. In the two surveys, 17 and 10 species of fish were collected respectively, while three species of tilapia were collected: Coptodon zillii, Tila- pia zillii Gervais, Oreochromis niloticus and O.galilaea Artedi. Among the tilapia species collected in the tw…	Very high
	10	3.02	In the taxon's introduced range, are there any known adverse impacts to wild or commercial species?	Yes	Preliminary Investigation of Tilapia Species in Hua'an Section of Jiulong River Basin -Fang Minjie: The number of individuals and species of tilapia showed a trend from none to some, from few to many from the upstream to the downstream of Jiulong River Basin, and tilapia has become a major taxon in some waters. The exotic species, Sarotherodon galilaeus, has a competitive advantage and is causing…	Very high
	11	3.03	In the taxon's introduced range, are there any known adverse impacts to aquaculture?	Yes	Large numbers of the invasive exotic species Sarotherodon galilaeus incur a lot of additional cost control	High
	12	3.04	In the taxon's introduced range, are there any known adverse impacts to ecosystem services?	Yes	The invasion of Sarotherodon galilaeus has led to the destruction of biodiversity and a reduction in the variety of organisms, which has further led to a drastic reduction in the variety of catches in the angling industry and small-scale fisheries as well.	High
	13	3.05	In the taxon's introduced range, are there any known adverse socio-economic impacts?	Yes	The number of individuals and species of tilapia showed a tendency from the upper (north) to the lower (south) Jiulong River Basin, and tilapia has become a major group in some waters. Tilapia is an exotic species with competitive advantage over native fishes, and its invasion in Jiulong River Basin may lead to the decline of biodiversity and fishery resources.	Very high
	B. Biology/Ecology
	4. Undesirable (or persistence) traits
	14	4.01	Is the taxon likely to be poisonous or pose other risks to human health?	No	There's no such documentation.	Medium
	15	4.02	Is the taxon likely to suppress the growth of one or more native species?	Yes	Sarotherodon galilaeus are omnivorous, and the fewer natural predators of Sarotherodon galilaeus, as well as their own competitive advantage, can inhibit the growth of native species.	Very high
	16	4.03	Are there any threatened or protected native species that the taxon would parasitise in the risk assessment area?	Yes	Tilapia will prey on native species larvae or eggs	Medium
	17	4.04	Is the taxon adaptable in terms of climatic and other environmental conditions, thus enhancing its potential persistence if it has invaded or is likely to invade the risk assessment area?	Yes	Comparison of the reproductive biology of two invasive species of Sarotherodon galilaeus in Shanmei Reservoir: Sarotherodon galilaeus is mainly distributed in subtropical areas and has a strong ability to adapt to the environment; Sarotherodon galilaeus can also spawn throughout the year under the condition of water temperature of 25-31℃; Sarotherodon galilaeus has the characteristic of parental …	High
	18	4.05	Is the taxon likely to disrupt food-web structure or function in aquatic ecosystems if it has invaded or is likely to invade the risk assessment area?	Yes	Tilapia are omnivorous fish, feeding on phytoplankton, zooplankton, benthic organisms, aquatic plants and suspended detritus (Moriarty, 1973; Dourpé et al., 2010). Several studies have shown that omnivorous tilapia can affect lake ecosystems through multiple pathways, with significant negative impacts on water quality in shallow lakes (Gupta and Acosta, 2004; Zhang et al., 2017). Tilapia increase…	Very high
	19	4.06	Is the taxon likely to exert adverse impacts on ecosystem services in the risk assessment area?	Yes	As an omnivorous fish, tilapia can contribute to nutrient concentrations and primary producers in the water column in a number of ways. Omnivorous tilapia can affect phytoplankton biomass and community structure by influencing nutrient cycling, phytoplankton and zooplankton, etc. Their overall impacts on phytoplankton communities and water clarity can be variable in intensity and direction depend…	Very high
	20	4.07	Is the taxon likely to host or function as a vector for recognised pests and pathogens that are present in the risk assessment area?	No	There's no such documentation.	Medium
	21	4.08	Is the taxon likely to host or function as a vector for recognised pests and pathogens that are absent in the risk assessment area?	No	There's no such documentation.	Medium
	22	4.09	Is the taxon likely to be released from captivity?	Yes	Sarotherodon galilaeus, on the other hand, has been introduced into China since 1978 [10], and then rapidly invaded many waters in the southern part of China due to breeding escapes and other reasons.	High
	23	4.1	Is the taxon versatile in habitat use?	Yes	Sarotherodon galilaeus is highly adaptable, with large tolerance limits for temperature and salinity, and can survive in both still and running water.	High
	24	4.11	Is it likely that the taxon's mode of existence or behaviours will reduce habitat quality for native species?	Yes	As an omnivorous fish, tilapia can contribute to nutrient concentrations and primary producers in the water column in a number of ways. Omnivorous tilapia can affect phytoplankton biomass and community structure by influencing nutrient cycling, phytoplankton and zooplankton, etc. Their overall impacts on phytoplankton communities and water clarity can be variable in intensity and direction depend…	Very high
	25	4.12	Is the taxon likely to maintain a viable population even when present in low densities (or persist in adverse conditions by way of a dormant form)?	Yes	Sarotherodon galilaeus has established populations in its various habitats, both in its native and introduced Jiulong River Basin	Medium
	5. Resource exploitation
	26	5.01	Is the taxon likely to put threatened or protected native species under predation or competitive pressure in the risk assessment area?	Yes	Sarotherodon galilaeus also has a clear competitive advantage over native fish populations by competing with native species for food and living space or by capturing eggs, fry, etc. of other species, reducing biodiversity and destroying fishery resources (De Vos et al., 1990; Vicente and Fonseca-Alves, 2013)	Very high
	27	5.02	Is the taxon likely to sequester resources to the detriment of native species in the risk assessment area?	Yes	Sarotherodon galilaeus, which takes natural resources from other fish species	High
	6. Reproduction
	28	6.01	Is the taxon likely to exhibit changes in reproductive strategy in response to environmental conditions?	Yes	The breeding population of Sarotherodon galilaeus has more females than males, because Sarotherodon galilaeus has the characteristic of parental child protection and belongs to the type of fish that protects its young from hatching in the mouth of males, and the child protection behavior of males increases their own pressure of survival and energy consumption after the end of the breeding activit…	High
	29	6.02	Is the taxon likely to produce viable gametes or propagules in the risk assessment area?	Yes	Sarotherodon galilaeus began to show stage IV oviposition in April with GSI of (3.40±1.58)% and (2.45±1.93)% respectively. The peak of reproduction of Sarotherodon galilaeus was in June with GSI of (5.65±2.68) and in September Sarotherodon galilaeus GSI decreased to (0.73±0.16)% and ceased reproductive activity. The absolute fecundity of individual Galileo tilapia ranged from 914.32 to 3132.81 gr…	Very high
	30	6.03	Is the taxon likely to hybridise with native species under natural conditions?	Yes	Tilapia without interspecific segregation	Low
	31	6.04	Is the taxon likely to be hermaphroditic or to exhibit asexual reproduction?	No	Sarotherodon galilaeus is dioecious and uses sexual reproduction	Very high
	32	6.05	Is the taxon dependent on the presence of another species (or specific habitat features) to complete its life cycle?	No	Sarotherodon galilaeus does not require specialized habitat conditions to reproduce	High
	33	6.06	Is the taxon likely to produce a large number of offspring or propagules?	Yes	Comparison of the reproductive biology of two invasive species of Sarotherodon galilaeus in Shanmei Reservoir - Junfeng Li: The absolute fecundity of Sarotherodon galilaeus individuals ranged from 914.32-3132.81 grains, with an average of 1701.85 grains; the relative fecundity of body weight ranged from 4.75-7.98 grains/g, with an average of 6.46 grains/g; and the relative fecundity of body lengt…	Very high
	34	6.07	How many time units (days, months, years) does the taxon require to reach the age at first reproduction?	5	Preliminary Observations on the Biological Characteristics and Trial Rearing Effect of Sarotherodon galilaeus at 5 Months--Wei Yusheng: The age of sexual maturity of Sarotherodon galilaeus varies with water temperature and rearing conditions, and it can reach sexual maturity after 120~140 days of rearing with the water temperature ranging from 25~31°C. The water temperature of Sarotherodon galila…	High
	7. Dispersal mechanisms
	35	7.01	How many potential vectors or pathways could the taxon use to disperse within the risk assessment area (with suitable habitats nearby)?	>1	1. Aquaculture abandonment and escape 2. Fry transfer, as fry are similar in morphology to other fry, they are highly susceptible to mixing with other fry and being brought in 3. Blind release and failure to screen invasive species in a timely manner	High
	36	7.02	Will any of these vectors or pathways bring the taxon in close proximity to one or more protected areas?	Yes	Sarotherodon galilaeus has approached mangrove-protected wetlands in the Jiulong River Basin	High
	37	7.03	Does the taxon have a means of actively attaching itself to hard substrata such that it enhances the likelihood of dispersal?	No	Attachment organs formed without specialization in Sarotherodon galilaeus	High
	38	7.04	Is natural dispersal of the taxon likely to occur as eggs or as seeds or spores in the risk assessment area?	No	Sarotherodon galilaeus eggs are not spread intentionally or unintentionally by other organisms	High
	39	7.05	Is natural dispersal of the taxon likely to occur as larvae or juveniles or as fragments or seedlings in the risk assessment area?	Yes	Sarotherodon galilaeus was present in all subdistricts of this Jiulong River Basin outreach surve	High
	40	7.06	Are any life stages of the taxon likely to migrate into the risk assessment area for reproduction?	No	Tilapia have no migration or dispersal mechanism	High
	41	7.07	Are propagules or eggs of the taxon likely to be dispersed in the risk assessment area by other species?	Yes	Sarotherodon galilaeus has the characteristics of parental juvenile protection, and belongs to the male mouth hatching juvenile protection type fish, hatching juveniles can use the water current and its own diffusion	High
	42	7.08	Is dispersal of the taxon along any of the vectors or pathways mentioned in the previous seven Questions (35–41: i.e. either unintentional or intentional) likely to be rapid?	Yes	Reduced fish species diversity and declining biological resources of indigenous fish due to reduced biodiversity, declining water quality, and anthropogenic disturbances are also contributing factors to the rapid expansion of Sarotherodon galilaeus	High
	43	7.09	Is dispersal of the taxon density dependent?	Yes	Tilapia's spreads or propagates faster with increasing population density.	High
	8. Tolerance attributes
	44	8.01	Is the taxon able to withstand being out of water for extended periods at some stage of its life cycle?	No	Sarotherodon galilaeus have some tolerance for low oxygen, but cannot tolerate being out of water for long periods of time.	Very high
	45	8.02	Is the taxon tolerant of a wide range of water quality conditions?	Yes	Sarotherodon galilaeus has some tolerance to low oxygen.	High
	46	8.03	Can the taxon be controlled or eradicated in the wild with chemical, biological or other agents and means?	Yes	May to July is the peak breeding season for Sarotherodon galilaeus, and fishing effort for Sarotherodon galilaeus can be increased during this period. Since all Sarotherodon galilaeus have the habit of nesting and spawning, fishing intensity can be increased in waters with sandy and silty substrates. For water systems with very small Coptodon zillii populations, i.e., the occurrence of spreading …	Very high
	47	8.04	Is the taxon likely to benefit from environmental or human disturbance?	Yes	Hydraulic projects such as construction of reservoirs, dams, etc. produce more hydrostatic environments providing favorable conditions for the propagation of Sarotherodon galilaeus. Also disturbances such as floods and heavy rains favor the spread of Sarotherodon galilaeus.	High
	48	8.05	Is the taxon able to tolerate salinity levels that are higher or lower than those found in its usual environment?	Yes	Preliminary study on tilapia introduced in China: Tilapia is a class of fish that is widely saline, temperature-tolerant, omnivorous, adaptable and fast-growing. Many species of tilapia can grow in seawater after gradual domestication from freshwater, or can still lead a normal life after being transferred from seawater to freshwater. Oreochromis aureus, Sarotherodon galilaeus and Sarotherodon ni…	High
	49	8.06	Are there effective natural enemies of the taxon present in the risk assessment area?	No	The adult Sarotherodon galilaeus has virtually no natural predators, and it can spread its dorsal fins to ward off danger. Except for a few waterfowl, top predators, and humans, the tilapia has few nemeses.	High
	C. Climate change
	9. Climate change
	50	9.01	Under the predicted future climatic conditions, are the risks of entry into the risk assessment area posed by the taxon likely to increase, decrease or not change?	Increase	The reproductive behavior of fish is usually related to their long-term environment, and shows adaptability and plasticity according to their own reproductive characteristics and changes in the external environment [21]. Fish adapt their reproduction strategies, such as fecundity and incubation time, according to the abundance of bait, population density, and the degree of human disturbance in th…	High
	51	9.02	Under the predicted future climatic conditions, are the risks of establishment within the risk assessment area posed by the taxon likely to increase, decrease or not change?	Increase	1 Sarotherodon galilaeus, as a k-selector, has its own reproductive strategy of spawning fewer eggs relative to other tilapia, but its habit of hatching eggs by mouth results in a high hatch rate. Further Sarotherodon galilaeus has a large tolerance limit for salinity and temperature, all of which favor its population expansion.	High
	52	9.03	Under the predicted future climatic conditions, are the risks of dispersal within the risk assessment area posed by the taxon likely to increase, decrease or not change?	Increase	Three species of tilapia, Coptodon zillii, Oreochromis niloticus and Oreochromis niloticus, have basically adapted to the ecological environment of Jiulong River Basin and are able to grow and reproduce normally, and it is difficult to remove them from natural waters with the current technical means (Hu Yinchang et al., 2012).	High
	53	9.04	Under the predicted future climatic conditions, what is the likely magnitude of future potential impacts by the taxon on biodiversity or ecosystem integrity and status?	Higher	Three species of tilapia, Coptodon zillii, Oreochromis niloticus and Oreochromis niloticus, have basically adapted to the ecological environment of Jiulong River Basin and are able to grow and reproduce normally, and it is difficult to remove them from natural waters with the current technical means (Hu Yinchang et al., 2012).	High
	54	9.05	Under the predicted future climatic conditions, what is the likely magnitude of future potential impacts by the taxon on ecosystem structure or function?	Higher	Tilapia increase water turbidity by transferring nutrients from the benthos to pelagic habitats through their foraging behavior on benthic organisms or by causing sediment resuspension through borehole nesting (Jiménez-Montealegre et al., 2002; Mayer, 2020). This turbidity reduces light penetration and benthic algal biomass, and can also impair the growth of submerged plants and affect the primar…	High
	55	9.06	Under the predicted future climatic conditions, what is the likely magnitude of future potential impacts by the taxon on ecosystem services and related socio-economic factors?	Higher	On the one hand, the invasion of Sarotherodon galilaeus has damaged the biodiversity of Jiulong River Basin, causing a decline in the types of fish caught by fishermen and lowering the income of the residents, and on the other hand, the invasion of Sarotherodon galilaeus has also damaged the water quality and affected the ecological environment.	High
			Statistics
			Scores
			BRA	48.5
			BRA Outcome	High
			BRA+CCA	60.5
			BRA+CCA Outcome	High
			Score partition
			A. Biogeography/Historical	21.5
			1. Domestication/Cultivation	4
			2. Climate, distribution and introduction risk	4
			3. Invasive elsewhere	13.5
			B. Biology/Ecology	27
			4. Undesirable (or persistence) traits	9
			5. Resource exploitation	7
			6. Reproduction	3
			7. Dispersal mechanisms	3
			8. Tolerance attributes	5
			C. Climate change	12
			9. Climate change	12
			Answered Questions
			Total	55
			A. Biogeography/Historical	13
			1. Domestication/Cultivation	3
			2. Climate, distribution and introduction risk	5
			3. Invasive elsewhere	5
			B. Biology/Ecology	36
			4. Undesirable (or persistence) traits	12
			5. Resource exploitation	2
			6. Reproduction	7
			7. Dispersal mechanisms	9
			8. Tolerance attributes	6
			C. Climate change	6
			9. Climate change	6
			Sectors affected
			Commercial	20
			Environmental	16
			Species or population nuisance traits	31.5
			Thresholds
			BRA	35.5
			BRA+CCA	35.5
			Confidence
			BRA+CCA	0.8
			BRA	0.81
			CCA	0.75
			Date and Time
		2024-10-29 21:36:51
